# Supplementary material for: Temporal variation in climatic factors influences phenotypic diversity of Trochulus land snails
Source: Sci Rep. 2022 Jul 19;12:12357. doi: 10.1038/s41598-022-16638-w (PMC9296580; doi:10.1038/s41598-022-16638-w)
Supplement: Supplementary file 2 — Supplementary Information 2. [file 41598_2022_16638_MOESM2_ESM.xlsx]

## Sheet: Tab_S1
Table S1. Basic statistics of morphometric features of shells collected in different regions and years.
Collecting year	Region	h			h/w			u			w			bwH			bwH/H			D			H			H/W			U			U/D			u/U			W			whl
		N	mean+/-SD	min-max	N	mean+/-SD	min-max	N	mean+/-SD	min-max	N	mean+/-SD	min-max	N	mean+/-SD	min-max	N	mean+/-SD	min-max	N	mean+/-SD	min-max	N	mean+/-SD	min-max	N	mean+/-SD	min-max	N	mean+/-SD	min-max	N	mean+/-SD	min-max	N	mean+/-SD	min-max	N	mean+/-SD	min-max	N	mean+/-SD	min-max
2012	Wrocław	30	2.674+/-0.233	2.198-3.297	30	0.766+/-0.05	0.667-0.875	30	1.311+/-0.175	0.989-1.868	30	3.495+/-0.232	3.077-4.066	30	3.612+/-0.223	3.187-4.066	30	0.813+/-0.033	0.762-0.868	30	7.271+/-0.478	6.484-8.681	30	4.451+/-0.376	3.736-5.165	30	0.605+/-0.031	0.551-0.677	30	1.418+/-0.186	1.099-2.088	30	0.195+/-0.017	0.154-0.241	30	0.927+/-0.063	0.786-1	30	7.355+/-0.461	6.593-8.681	30	5.173+/-0.156	5-5.5
2015	Wrocław	57	2.674+/-0.218	2.088-3.297	57	0.729+/-0.054	0.622-0.848	57	1.565+/-0.169	1.209-2.088	57	3.676+/-0.259	3.077-4.286	57	3.837+/-0.249	3.297-4.505	57	0.811+/-0.035	0.733-0.921	57	7.926+/-0.463	6.703-9.231	57	4.735+/-0.319	4.176-5.495	57	0.593+/-0.034	0.528-0.681	57	1.685+/-0.185	1.319-2.198	57	0.212+/-0.018	0.16-0.254	57	0.931+/-0.055	0.824-1	57	7.997+/-0.458	6.703-9.341	57	5.486+/-0.188	5-6.2
2016	Wrocław	41	2.755+/-0.255	2.198-3.407	41	0.755+/-0.064	0.649-0.926	41	1.538+/-0.224	0.989-1.978	41	3.664+/-0.383	2.857-4.615	41	3.838+/-0.348	2.967-4.615	41	0.811+/-0.029	0.745-0.875	41	7.907+/-0.654	6.264-9.121	41	4.739+/-0.477	3.626-5.604	41	0.594+/-0.035	0.506-0.708	41	1.713+/-0.252	1.099-2.198	41	0.216+/-0.022	0.164-0.254	41	0.9+/-0.06	0.8-1	41	7.976+/-0.619	6.264-9.341	41	5.432+/-0.217	5-5.9
2017	Wrocław	44	2.785+/-0.179	2.418-3.187	44	0.811+/-0.06	0.688-0.962	44	1.386+/-0.159	0.989-1.868	44	3.442+/-0.221	2.857-3.846	44	3.614+/-0.203	3.297-4.505	44	0.83+/-0.04	0.738-0.914	44	7.26+/-0.403	6.593-8.242	44	4.361+/-0.258	3.846-5.055	44	0.592+/-0.04	0.5-0.705	44	1.501+/-0.166	1.209-1.978	44	0.207+/-0.018	0.172-0.24	44	0.925+/-0.056	0.8-1	44	7.385+/-0.385	6.703-8.242	44	5.32+/-0.151	5.1-5.7
2018	Wrocław	43	2.737+/-0.257	2.198-3.407	43	0.771+/-0.07	0.564-0.962	43	1.51+/-0.202	1.099-1.978	43	3.568+/-0.369	2.857-4.286	43	3.68+/-0.368	3.187-4.615	43	0.823+/-0.038	0.76-0.914	43	7.598+/-0.703	6.703-9.451	43	4.493+/-0.604	3.736-5.824	43	0.584+/-0.039	0.514-0.671	43	1.646+/-0.251	1.099-2.308	43	0.216+/-0.023	0.159-0.257	43	0.922+/-0.05	0.8-1	43	7.677+/-0.741	6.703-9.56	43	5.413+/-0.237	5-6
2019	Wrocław	14	2.7+/-0.223	2.308-3.077	14	0.815+/-0.046	0.724-0.889	14	1.327+/-0.175	1.099-1.648	14	3.32+/-0.32	2.967-3.956	14	3.438+/-0.303	3.077-4.176	14	0.84+/-0.036	0.778-0.895	14	6.907+/-0.658	6.154-8.242	14	4.097+/-0.377	3.736-5.165	14	0.583+/-0.024	0.549-0.627	14	1.381+/-0.191	1.099-1.758	14	0.2+/-0.016	0.172-0.229	14	0.962+/-0.05	0.846-1	14	7.033+/-0.61	6.374-8.242	14	5.161+/-0.235	5-5.6
2016	Lubawka	42	2.828+/-0.299	2.308-3.516	42	0.79+/-0.082	0.629-0.97	42	1.324+/-0.141	1.099-1.648	42	3.592+/-0.324	2.967-4.396	42	3.906+/-0.306	3.187-4.725	42	0.815+/-0.042	0.74-0.927	42	7.713+/-0.475	6.813-9.011	42	4.799+/-0.404	3.846-6.044	42	0.616+/-0.037	0.548-0.694	42	1.473+/-0.185	1.099-1.978	42	0.191+/-0.022	0.154-0.25	42	0.902+/-0.05	0.824-1	42	7.792+/-0.485	6.813-9.121	42	5.395+/-0.201	5-5.8
2017	Lubawka	51	2.706+/-0.218	2.088-3.077	51	0.76+/-0.047	0.667-0.862	51	1.342+/-0.173	0.989-1.758	51	3.566+/-0.269	2.967-4.176	51	3.818+/-0.314	3.297-4.725	51	0.817+/-0.033	0.766-0.905	51	7.617+/-0.533	6.484-8.791	51	4.68+/-0.423	3.736-6.044	51	0.609+/-0.04	0.538-0.714	51	1.48+/-0.225	0.989-1.978	51	0.194+/-0.023	0.143-0.25	51	0.912+/-0.067	0.765-1	51	7.688+/-0.532	6.593-8.901	51	5.331+/-0.208	4.9-5.8
2018	Lubawka	49	2.714+/-0.229	2.308-3.297	49	0.757+/-0.057	0.667-0.938	49	1.359+/-0.182	0.989-1.648	49	3.597+/-0.311	2.967-4.176	49	3.779+/-0.319	3.297-4.835	49	0.801+/-0.027	0.75-0.846	49	7.58+/-0.604	5.934-8.901	49	4.723+/-0.434	4.066-5.714	49	0.618+/-0.033	0.549-0.694	49	1.529+/-0.207	1.099-1.978	49	0.201+/-0.019	0.155-0.24	49	0.891+/-0.061	0.765-1	49	7.65+/-0.602	6.264-8.901	49	5.326+/-0.216	4.9-5.7
2019	Lubawka	40	2.596+/-0.179	2.308-3.077	40	0.758+/-0.055	0.647-0.929	40	1.401+/-0.182	0.989-1.868	40	3.434+/-0.244	2.967-4.066	40	3.714+/-0.243	3.297-4.176	40	0.813+/-0.027	0.762-0.872	40	7.464+/-0.426	6.593-8.242	40	4.574+/-0.312	3.846-5.275	40	0.608+/-0.032	0.534-0.667	40	1.516+/-0.178	1.209-2.088	40	0.203+/-0.019	0.167-0.264	40	0.924+/-0.058	0.786-1	40	7.53+/-0.465	6.593-8.462	40	5.288+/-0.191	5-5.75

## Sheet: Tab_S2
Table S2. Percentage difference between morphometric features of shells collected in different years in Wrocław. Statistically significant differences were marked in bold.
Comparison	h	h/w	u	w	bwH	bwH/H	D	H	H/W	U	U/D	u/U	W	whl
2012-2015	2.16492e-09	5.08181	19.3767	5.20799	6.22398	0.291507	9.00172	6.38943	2.05348	18.863	9.17462	0.45865	8.723	6.04314
2012-2016	3.04043	1.34655	17.3184	4.84737	6.26824	0.277958	8.7424	6.47395	1.85283	20.8168	10.9813	2.90371	8.44427	4.99434
2012-2017	4.14072	5.96304	5.70086	1.53846	0.0599299	2.0183	0.149065	2.06186	2.24753	5.88443	6.14253	0.220282	0.405197	2.84384
2012-2018	2.35744	0.72063	15.1747	2.09156	1.8916	1.17479	4.493	0.947459	3.55827	16.0988	11.1339	0.554713	4.3732	4.62869
2012-2019	0.978474	6.47554	1.15722	5.24823	5.05327	3.25434	5.26515	8.62069	3.77312	2.61364	2.6013	3.85941	4.58333	0.244521
2015-2016	3.04043	3.68564	1.75439	0.343947	0.0416718	0.0135112	0.238478	0.079447	0.197004	1.64369	1.65485	3.37568	0.257027	0.998905
2015-2017	4.14072	11.3479	12.9382	6.82657	6.16036	2.3157	9.16421	8.58303	0.190142	12.2573	2.85663	0.679943	8.28424	3.11083
2015-2018	2.35744	5.83907	3.64829	3.05258	4.25195	1.46972	4.31486	5.39089	1.47451	2.38095	1.79463	1.01591	4.16754	1.35188
2015-2019	0.978474	11.8864	18.011	10.7295	11.5918	3.55533	14.7408	15.5609	1.68504	21.9697	6.40667	3.38524	13.7061	6.30243
2016-2017	1.06783	7.38989	10.991	6.46041	6.20459	2.30187	8.90449	8.66929	0.38752	14.1025	4.55875	2.67753	8.00663	2.09104
2016-2018	0.667259	2.07688	1.86125	2.69935	4.29539	1.45602	4.06668	5.47462	1.67442	4.06378	0.137499	2.33604	3.90049	0.34948
2016-2019	2.04197	7.90929	15.9763	10.35	11.6383	3.54134	14.4678	15.6527	1.88536	23.9745	8.16754	6.87519	13.4146	5.25108
2017-2018	1.74221	5.2049	8.96292	3.6622	1.83057	0.833718	4.64876	3.02885	1.28193	9.64671	4.70252	0.333696	3.95199	1.73549
2017-2019	3.13161	0.483659	4.49166	3.65356	5.11623	1.21158	5.10847	6.42633	1.49206	8.65186	3.45145	4.0882	5.0071	3.09531
2018-2019	1.3656	5.71374	13.8572	7.44956	7.04046	2.0554	9.99471	9.64983	0.207469	19.1332	8.31627	4.43553	9.15698	4.88453

## Sheet: Tab_S3
Table S3. Percentage difference between morphometric features of shells collected in different years in Lubawka. Statistically significant differences were marked in bold.
Comparison	h	h/w	u	w	bwH	bwH/H	D	H	H/W	U	U/D	u/U	W	whl
2016-2017	4.50978	3.97518	1.39502	0.738023	2.30974	0.193669	1.2649	2.53223	1.13653	0.491067	1.48831	1.10522	1.3493	1.19792
2016-2018	4.22865	4.43601	2.65387	0.135262	3.3729	1.7857	1.75542	1.59861	0.277066	3.83151	5.41657	1.26329	1.85674	1.30932
2016-2019	8.94432	4.23739	5.83004	4.60952	5.17047	0.344604	3.33526	4.9049	1.3097	2.94849	6.20451	2.45019	3.47284	2.0376
2017-2018	0.269726	0.443207	1.24152	0.874283	1.03916	1.98282	0.484395	0.918931	1.41674	3.32412	3.87065	2.38248	0.500687	0.11008
2017-2019	4.24318	0.252186	4.374	3.84314	2.79615	0.53894	2.0445	2.31408	0.17123	2.44541	4.64704	1.33027	2.09527	0.829741
2018-2019	4.52435	0.19054	3.09406	4.75102	1.73892	1.43614	1.55258	3.25427	1.5904	0.857734	0.747457	3.74444	1.58664	0.718869

## Sheet: Tab_S4
Table S4. Climatic parameters for two regions and studied period used in the study.
Region	Year	Temperature												Humidity
		Spring			Summer			Autumn			Winter			Spring	Summer	Autumn	Winter
		mean	max	min	mean	max	min	mean	max	min	mean	max	min
Wrocław	2012	10.4652	16.1587	4.4837	18.6739	24.2837	13.3902	9.68242	15.1593	4.84725	0.36044	3.35495	-2.83516	68.6152	71.2902	80.9846	82.8
Wrocław	2015	9.77065	15.438	4.24891	20.4511	27.1402	13.8674	11.4912	16.1209	7.55055	2.65444	5.70222	-0.414444	66.9478	63.4663	84.4648	80.0233
Wrocław	2016	10.1196	14.9891	5.35109	19.5685	25.5837	13.6109	10.5352	15.6121	5.93187	3.56044	7.05055	-0.0835165	73.9728	70.3685	75.8604	81.5429
Wrocław	2017	10.4337	15.5554	5.64022	19.7935	25.6891	13.9804	10.2143	14.5319	6.09011	0.45	3.74111	-2.89778	71.4457	68.5783	82.0077	81.4911
Wrocław	2018	11.2	16.913	5.32391	20.8152	27.1728	14.6457	10.4725	14.4176	6.99231	1.77556	4.70778	-1.26333	65.438	63.2435	82.0725	78.1156
Wrocław	2019	10.2609	15.7739	4.74891	21.3707	27.7315	15.112	11.2835	16.7462	6.16154	2.41444	5.62222	-0.885556	66.5207	63.9641	73.4582	79.9822
Jelenia-Góra	2016	7.68804	13.0576	2.34674	16.8837	23.3022	10.6446	8.74396	14.3967	3.71099	1.84176	6.48791	-2.65495	76.1891	77.0391	78.8824	80.9077
Jelenia-Góra	2017	8.27935	13.8587	3.00652	17.3957	23.8576	11.0815	8.38132	13.5549	3.76264	-1.58556	3.31444	-6.15778	73.9457	74.4348	84.8659	82.4567
Jelenia-Góra	2018	9.17935	15.3413	2.4913	18.3054	25.2978	11.4174	8.4989	13.2868	4.37582	0.325556	3.72222	-3.37222	70.812	69.8804	83.6341	79.5756
Jelenia-Góra	2019	8.26196	14.1152	2.48261	18.8554	25.9	11.812	9.35385	15.5692	3.84286	0.758889	4.86333	-3.3	72.3587	70.9228	77.3088	83.1089

## Sheet: Tab_S5
Table S5. Basic statistics of morphometric features in two groups of shells developed in conditions characterized by a value of a given climatic parameter greater (>) or smaller (<) than an average reported in the studied regions.
Weather parameter	h			h/w			u			w			bwH			bwH/H			D			H			H/W			U			U/D			u/U			W			whl
	N	mean+/-SD	min-max	N	mean+/-SD	min-max	N	mean+/-SD	min-max	N	mean+/-SD	min-max	N	mean+/-SD	min-max	N	mean+/-SD	min-max	N	mean+/-SD	min-max	N	mean+/-SD	min-max	N	mean+/-SD	min-max	N	mean+/-SD	min-max	N	mean+/-SD	min-max	N	mean+/-SD	min-max	N	mean+/-SD	min-max	N	mean+/-SD	min-max
> spring_max_temp	278	2.722+/-0.229	2.088-3.407	278	0.766+/-0.065	0.564-0.962	278	1.449+/-0.207	0.989-2.088	278	3.569+/-0.317	2.857-4.615	278	3.723+/-0.311	2.967-4.835	278	0.816+/-0.035	0.733-0.921	278	7.584+/-0.634	5.934-9.451	278	4.574+/-0.456	3.626-5.824	278	0.597+/-0.037	0.5-0.708	278	1.582+/-0.233	1.099-2.308	278	0.208+/-0.021	0.154-0.257	278	0.918+/-0.059	0.765-1	278	7.669+/-0.622	6.264-9.56	278	5.362+/-0.224	4.9-6.2
< spring_max_temp	133	2.712+/-0.252	2.088-3.516	133	0.769+/-0.063	0.629-0.97	133	1.354+/-0.169	0.989-1.868	133	3.535+/-0.287	2.967-4.396	133	3.815+/-0.299	3.187-4.725	133	0.815+/-0.034	0.74-0.927	133	7.601+/-0.491	6.484-9.011	133	4.686+/-0.394	3.736-6.044	133	0.611+/-0.036	0.534-0.714	133	1.489+/-0.199	0.989-2.088	133	0.196+/-0.022	0.143-0.264	133	0.912+/-0.059	0.765-1	133	7.673+/-0.505	6.593-9.121	133	5.338+/-0.203	4.9-5.8
> summer_max_temp	239	2.708+/-0.227	2.088-3.407	239	0.766+/-0.066	0.564-0.962	239	1.476+/-0.202	0.989-2.088	239	3.55+/-0.32	2.857-4.615	239	3.724+/-0.306	2.967-4.615	239	0.819+/-0.035	0.733-0.921	239	7.604+/-0.622	6.154-9.451	239	4.559+/-0.443	3.626-5.824	239	0.593+/-0.036	0.5-0.708	239	1.603+/-0.228	1.099-2.308	239	0.21+/-0.02	0.159-0.264	239	0.924+/-0.057	0.786-1	239	7.689+/-0.614	6.264-9.56	239	5.381+/-0.218	5-6.2
< summer_max_temp	172	2.733+/-0.25	2.088-3.516	172	0.767+/-0.061	0.629-0.97	172	1.337+/-0.169	0.989-1.868	172	3.569+/-0.29	2.967-4.396	172	3.792+/-0.312	3.187-4.835	172	0.811+/-0.034	0.74-0.927	172	7.57+/-0.547	5.934-9.011	172	4.681+/-0.426	3.736-6.044	172	0.612+/-0.036	0.538-0.714	172	1.482+/-0.205	0.989-2.088	172	0.196+/-0.021	0.143-0.25	172	0.906+/-0.061	0.765-1	172	7.644+/-0.546	6.264-9.121	172	5.318+/-0.211	4.9-5.8
> autumn_max_temp	182	2.677+/-0.226	2.088-3.407	182	0.754+/-0.059	0.622-0.929	182	1.463+/-0.212	0.989-2.088	182	3.563+/-0.312	2.857-4.615	182	3.742+/-0.297	2.967-4.615	182	0.814+/-0.032	0.733-0.921	182	7.634+/-0.616	6.154-9.231	182	4.605+/-0.411	3.626-5.604	182	0.598+/-0.033	0.506-0.708	182	1.587+/-0.235	1.099-2.198	182	0.207+/-0.02	0.154-0.264	182	0.924+/-0.059	0.786-1	182	7.71+/-0.602	6.264-9.341	182	5.354+/-0.231	5-6.2
< autumn_max_temp	229	2.751+/-0.24	2.088-3.516	229	0.777+/-0.066	0.564-0.97	229	1.383+/-0.184	0.989-1.978	229	3.554+/-0.304	2.857-4.396	229	3.761+/-0.321	3.187-4.835	229	0.817+/-0.037	0.738-0.927	229	7.555+/-0.569	5.934-9.451	229	4.614+/-0.462	3.736-6.044	229	0.604+/-0.04	0.5-0.714	229	1.525+/-0.216	0.989-2.308	229	0.202+/-0.023	0.143-0.257	229	0.91+/-0.059	0.765-1	229	7.639+/-0.572	6.264-9.56	229	5.355+/-0.206	4.9-6
> winter_max_temp	154	2.74+/-0.258	2.088-3.516	154	0.76+/-0.071	0.622-0.97	154	1.471+/-0.21	0.989-2.088	154	3.618+/-0.332	2.857-4.615	154	3.82+/-0.321	2.967-4.725	154	0.815+/-0.036	0.733-0.927	154	7.77+/-0.608	6.154-9.231	154	4.695+/-0.435	3.626-6.044	154	0.598+/-0.036	0.506-0.708	154	1.607+/-0.237	1.099-2.198	154	0.206+/-0.023	0.154-0.254	154	0.918+/-0.058	0.8-1	154	7.848+/-0.588	6.264-9.341	154	5.417+/-0.221	5-6.2
< winter_max_temp	257	2.705+/-0.223	2.088-3.407	257	0.77+/-0.06	0.564-0.962	257	1.387+/-0.188	0.989-1.978	257	3.522+/-0.287	2.857-4.286	257	3.712+/-0.297	3.187-4.835	257	0.816+/-0.034	0.738-0.914	257	7.482+/-0.554	5.934-9.451	257	4.559+/-0.435	3.736-6.044	257	0.603+/-0.038	0.5-0.714	257	1.519+/-0.214	0.989-2.308	257	0.203+/-0.021	0.143-0.264	257	0.915+/-0.06	0.765-1	257	7.564+/-0.559	6.264-9.56	257	5.317+/-0.207	4.9-6
> spring_mean_temp	229	2.723+/-0.23	2.088-3.407	229	0.767+/-0.066	0.564-0.962	229	1.468+/-0.208	0.989-2.088	229	3.563+/-0.318	2.857-4.615	229	3.711+/-0.309	2.967-4.615	229	0.819+/-0.036	0.733-0.921	229	7.585+/-0.642	6.154-9.451	229	4.542+/-0.455	3.626-5.824	229	0.592+/-0.036	0.5-0.708	229	1.594+/-0.238	1.099-2.308	229	0.21+/-0.021	0.154-0.257	229	0.924+/-0.057	0.786-1	229	7.673+/-0.627	6.264-9.56	229	5.37+/-0.225	5-6.2
< spring_mean_temp	182	2.712+/-0.246	2.088-3.516	182	0.766+/-0.062	0.629-0.97	182	1.356+/-0.172	0.989-1.868	182	3.552+/-0.294	2.967-4.396	182	3.805+/-0.304	3.187-4.835	182	0.811+/-0.033	0.74-0.927	182	7.596+/-0.522	5.934-9.011	182	4.696+/-0.404	3.736-6.044	182	0.613+/-0.036	0.534-0.714	182	1.5+/-0.201	0.989-2.088	182	0.197+/-0.021	0.143-0.264	182	0.906+/-0.06	0.765-1	182	7.667+/-0.531	6.264-9.121	182	5.335+/-0.206	4.9-5.8
> summer_mean_temp	199	2.731+/-0.229	2.088-3.407	199	0.768+/-0.068	0.564-0.962	199	1.492+/-0.202	0.989-2.088	199	3.573+/-0.329	2.857-4.615	199	3.726+/-0.318	2.967-4.615	199	0.82+/-0.037	0.733-0.921	199	7.632+/-0.651	6.154-9.451	199	4.556+/-0.465	3.626-5.824	199	0.59+/-0.036	0.5-0.708	199	1.62+/-0.233	1.099-2.308	199	0.212+/-0.02	0.159-0.257	199	0.923+/-0.057	0.8-1	199	7.72+/-0.636	6.264-9.56	199	5.399+/-0.219	5-6.2
< summer_mean_temp	212	2.707+/-0.244	2.088-3.516	212	0.766+/-0.06	0.629-0.97	212	1.349+/-0.173	0.989-1.868	212	3.543+/-0.286	2.967-4.396	212	3.778+/-0.301	3.187-4.835	212	0.812+/-0.033	0.74-0.927	212	7.55+/-0.527	5.934-9.011	212	4.661+/-0.409	3.736-6.044	212	0.612+/-0.035	0.534-0.714	212	1.488+/-0.201	0.989-2.088	212	0.197+/-0.021	0.143-0.264	212	0.909+/-0.061	0.765-1	212	7.623+/-0.532	6.264-9.121	212	5.312+/-0.208	4.9-5.8
> autumn_mean_temp	199	2.731+/-0.229	2.088-3.407	199	0.768+/-0.068	0.564-0.962	199	1.492+/-0.202	0.989-2.088	199	3.573+/-0.329	2.857-4.615	199	3.726+/-0.318	2.967-4.615	199	0.82+/-0.037	0.733-0.921	199	7.632+/-0.651	6.154-9.451	199	4.556+/-0.465	3.626-5.824	199	0.59+/-0.036	0.5-0.708	199	1.62+/-0.233	1.099-2.308	199	0.212+/-0.02	0.159-0.257	199	0.923+/-0.057	0.8-1	199	7.72+/-0.636	6.264-9.56	199	5.399+/-0.219	5-6.2
< autumn_mean_temp	212	2.707+/-0.244	2.088-3.516	212	0.766+/-0.06	0.629-0.97	212	1.349+/-0.173	0.989-1.868	212	3.543+/-0.286	2.967-4.396	212	3.778+/-0.301	3.187-4.835	212	0.812+/-0.033	0.74-0.927	212	7.55+/-0.527	5.934-9.011	212	4.661+/-0.409	3.736-6.044	212	0.612+/-0.035	0.534-0.714	212	1.488+/-0.201	0.989-2.088	212	0.197+/-0.021	0.143-0.264	212	0.909+/-0.061	0.765-1	212	7.623+/-0.532	6.264-9.121	212	5.312+/-0.208	4.9-5.8
> winter_mean_temp	197	2.739+/-0.257	2.088-3.516	197	0.763+/-0.071	0.564-0.97	197	1.479+/-0.208	0.989-2.088	197	3.607+/-0.34	2.857-4.615	197	3.789+/-0.336	2.967-4.725	197	0.817+/-0.037	0.733-0.927	197	7.732+/-0.633	6.154-9.451	197	4.651+/-0.483	3.626-6.044	197	0.595+/-0.037	0.506-0.708	197	1.615+/-0.24	1.099-2.308	197	0.209+/-0.023	0.154-0.257	197	0.919+/-0.056	0.8-1	197	7.811+/-0.627	6.264-9.56	197	5.416+/-0.224	5-6.2
< winter_mean_temp	214	2.699+/-0.215	2.088-3.297	214	0.77+/-0.057	0.647-0.962	214	1.362+/-0.175	0.989-1.868	214	3.513+/-0.267	2.857-4.176	214	3.719+/-0.281	3.187-4.835	214	0.815+/-0.033	0.738-0.914	214	7.458+/-0.518	5.934-8.901	214	4.572+/-0.393	3.736-6.044	214	0.607+/-0.037	0.5-0.714	214	1.494+/-0.197	0.989-2.088	214	0.2+/-0.02	0.143-0.264	214	0.914+/-0.062	0.765-1	214	7.541+/-0.514	6.264-8.901	214	5.297+/-0.195	4.9-5.8
> spring_min_temp	229	2.723+/-0.23	2.088-3.407	229	0.767+/-0.066	0.564-0.962	229	1.468+/-0.208	0.989-2.088	229	3.563+/-0.318	2.857-4.615	229	3.711+/-0.309	2.967-4.615	229	0.819+/-0.036	0.733-0.921	229	7.585+/-0.642	6.154-9.451	229	4.542+/-0.455	3.626-5.824	229	0.592+/-0.036	0.5-0.708	229	1.594+/-0.238	1.099-2.308	229	0.21+/-0.021	0.154-0.257	229	0.924+/-0.057	0.786-1	229	7.673+/-0.627	6.264-9.56	229	5.37+/-0.225	5-6.2
< spring_min_temp	182	2.712+/-0.246	2.088-3.516	182	0.766+/-0.062	0.629-0.97	182	1.356+/-0.172	0.989-1.868	182	3.552+/-0.294	2.967-4.396	182	3.805+/-0.304	3.187-4.835	182	0.811+/-0.033	0.74-0.927	182	7.596+/-0.522	5.934-9.011	182	4.696+/-0.404	3.736-6.044	182	0.613+/-0.036	0.534-0.714	182	1.5+/-0.201	0.989-2.088	182	0.197+/-0.021	0.143-0.264	182	0.906+/-0.06	0.765-1	182	7.667+/-0.531	6.264-9.121	182	5.335+/-0.206	4.9-5.8
> summer_min_temp	229	2.723+/-0.23	2.088-3.407	229	0.767+/-0.066	0.564-0.962	229	1.468+/-0.208	0.989-2.088	229	3.563+/-0.318	2.857-4.615	229	3.711+/-0.309	2.967-4.615	229	0.819+/-0.036	0.733-0.921	229	7.585+/-0.642	6.154-9.451	229	4.542+/-0.455	3.626-5.824	229	0.592+/-0.036	0.5-0.708	229	1.594+/-0.238	1.099-2.308	229	0.21+/-0.021	0.154-0.257	229	0.924+/-0.057	0.786-1	229	7.673+/-0.627	6.264-9.56	229	5.37+/-0.225	5-6.2
< summer_min_temp	182	2.712+/-0.246	2.088-3.516	182	0.766+/-0.062	0.629-0.97	182	1.356+/-0.172	0.989-1.868	182	3.552+/-0.294	2.967-4.396	182	3.805+/-0.304	3.187-4.835	182	0.811+/-0.033	0.74-0.927	182	7.596+/-0.522	5.934-9.011	182	4.696+/-0.404	3.736-6.044	182	0.613+/-0.036	0.534-0.714	182	1.5+/-0.201	0.989-2.088	182	0.197+/-0.021	0.143-0.264	182	0.906+/-0.06	0.765-1	182	7.667+/-0.531	6.264-9.121	182	5.335+/-0.206	4.9-5.8
> autumn_min_temp	199	2.731+/-0.229	2.088-3.407	199	0.768+/-0.068	0.564-0.962	199	1.492+/-0.202	0.989-2.088	199	3.573+/-0.329	2.857-4.615	199	3.726+/-0.318	2.967-4.615	199	0.82+/-0.037	0.733-0.921	199	7.632+/-0.651	6.154-9.451	199	4.556+/-0.465	3.626-5.824	199	0.59+/-0.036	0.5-0.708	199	1.62+/-0.233	1.099-2.308	199	0.212+/-0.02	0.159-0.257	199	0.923+/-0.057	0.8-1	199	7.72+/-0.636	6.264-9.56	199	5.399+/-0.219	5-6.2
< autumn_min_temp	212	2.707+/-0.244	2.088-3.516	212	0.766+/-0.06	0.629-0.97	212	1.349+/-0.173	0.989-1.868	212	3.543+/-0.286	2.967-4.396	212	3.778+/-0.301	3.187-4.835	212	0.812+/-0.033	0.74-0.927	212	7.55+/-0.527	5.934-9.011	212	4.661+/-0.409	3.736-6.044	212	0.612+/-0.035	0.534-0.714	212	1.488+/-0.201	0.989-2.088	212	0.197+/-0.021	0.143-0.264	212	0.909+/-0.061	0.765-1	212	7.623+/-0.532	6.264-9.121	212	5.312+/-0.208	4.9-5.8
> winter_min_temp	271	2.74+/-0.244	2.088-3.516	271	0.771+/-0.069	0.564-0.97	271	1.446+/-0.205	0.989-2.088	271	3.568+/-0.319	2.857-4.615	271	3.741+/-0.316	2.967-4.725	271	0.818+/-0.037	0.733-0.927	271	7.605+/-0.62	6.154-9.451	271	4.582+/-0.456	3.626-6.044	271	0.596+/-0.037	0.5-0.708	271	1.575+/-0.234	1.099-2.308	271	0.207+/-0.022	0.154-0.257	271	0.92+/-0.057	0.786-1	271	7.691+/-0.608	6.264-9.56	271	5.374+/-0.221	5-6.2
< winter_min_temp	140	2.677+/-0.216	2.088-3.297	140	0.758+/-0.052	0.647-0.938	140	1.365+/-0.179	0.989-1.868	140	3.539+/-0.284	2.967-4.176	140	3.775+/-0.298	3.297-4.835	140	0.81+/-0.03	0.75-0.905	140	7.56+/-0.532	5.934-8.901	140	4.665+/-0.401	3.736-6.044	140	0.612+/-0.035	0.534-0.714	140	1.508+/-0.206	0.989-2.088	140	0.199+/-0.021	0.143-0.264	140	0.908+/-0.063	0.765-1	140	7.63+/-0.54	6.264-8.901	140	5.317+/-0.205	4.9-5.8
> spring_humidity	218	2.735+/-0.241	2.088-3.516	218	0.775+/-0.065	0.629-0.97	218	1.395+/-0.191	0.989-1.978	218	3.54+/-0.303	2.857-4.615	218	3.779+/-0.303	2.967-4.725	218	0.817+/-0.035	0.738-0.927	218	7.59+/-0.546	6.264-9.121	218	4.63+/-0.41	3.626-6.044	218	0.604+/-0.038	0.5-0.714	218	1.533+/-0.22	0.989-2.198	218	0.202+/-0.023	0.143-0.264	218	0.913+/-0.059	0.765-1	218	7.672+/-0.538	6.264-9.341	218	5.352+/-0.2	4.9-5.9
< spring_humidity	193	2.7+/-0.232	2.088-3.407	193	0.757+/-0.062	0.564-0.962	193	1.444+/-0.208	0.989-2.088	193	3.578+/-0.312	2.857-4.286	193	3.723+/-0.316	3.077-4.835	193	0.814+/-0.035	0.733-0.921	193	7.589+/-0.64	5.934-9.451	193	4.587+/-0.47	3.736-5.824	193	0.598+/-0.036	0.514-0.694	193	1.573+/-0.232	1.099-2.308	193	0.207+/-0.021	0.154-0.257	193	0.92+/-0.059	0.765-1	193	7.668+/-0.637	6.264-9.56	193	5.357+/-0.236	4.9-6.2
> summer_humidity	204	2.715+/-0.25	2.088-3.516	204	0.766+/-0.062	0.629-0.97	204	1.385+/-0.197	0.989-1.978	204	3.555+/-0.305	2.857-4.615	204	3.79+/-0.308	2.967-4.725	204	0.814+/-0.033	0.74-0.927	204	7.614+/-0.555	6.264-9.121	204	4.662+/-0.417	3.626-6.044	204	0.607+/-0.036	0.506-0.714	204	1.523+/-0.23	0.989-2.198	204	0.2+/-0.023	0.143-0.264	204	0.912+/-0.06	0.765-1	204	7.687+/-0.552	6.264-9.341	204	5.333+/-0.213	4.9-5.9
< summer_humidity	207	2.722+/-0.224	2.088-3.407	207	0.768+/-0.067	0.564-0.962	207	1.451+/-0.198	0.989-2.088	207	3.561+/-0.31	2.857-4.286	207	3.716+/-0.309	3.077-4.835	207	0.817+/-0.037	0.733-0.921	207	7.565+/-0.625	5.934-9.451	207	4.559+/-0.456	3.736-5.824	207	0.596+/-0.038	0.5-0.705	207	1.58+/-0.221	1.099-2.308	207	0.209+/-0.02	0.155-0.257	207	0.92+/-0.058	0.765-1	207	7.653+/-0.618	6.264-9.56	207	5.376+/-0.22	4.9-6.2
> autumn_humidity	274	2.715+/-0.224	2.088-3.407	274	0.763+/-0.062	0.564-0.962	274	1.422+/-0.199	0.989-2.088	274	3.567+/-0.29	2.857-4.286	274	3.738+/-0.299	3.187-4.835	274	0.816+/-0.035	0.733-0.921	274	7.576+/-0.582	5.934-9.451	274	4.593+/-0.435	3.736-6.044	274	0.6+/-0.038	0.5-0.714	274	1.554+/-0.224	0.989-2.308	274	0.205+/-0.021	0.143-0.257	274	0.917+/-0.06	0.765-1	274	7.659+/-0.579	6.264-9.56	274	5.356+/-0.215	4.9-6.2
< autumn_humidity	137	2.726+/-0.262	2.198-3.516	137	0.773+/-0.069	0.629-0.97	137	1.411+/-0.203	0.989-1.978	137	3.54+/-0.34	2.857-4.615	137	3.782+/-0.33	2.967-4.725	137	0.816+/-0.034	0.74-0.927	137	7.616+/-0.611	6.154-9.121	137	4.643+/-0.447	3.626-6.044	137	0.604+/-0.035	0.506-0.708	137	1.548+/-0.234	1.099-2.198	137	0.203+/-0.023	0.154-0.264	137	0.914+/-0.058	0.786-1	137	7.693+/-0.601	6.264-9.341	137	5.351+/-0.222	5-5.9
> winter_humidity	248	2.727+/-0.24	2.088-3.516	248	0.774+/-0.064	0.629-0.97	248	1.385+/-0.191	0.989-1.978	248	3.535+/-0.295	2.857-4.615	248	3.758+/-0.299	2.967-4.725	248	0.817+/-0.035	0.738-0.927	248	7.551+/-0.548	6.264-9.121	248	4.608+/-0.41	3.626-6.044	248	0.604+/-0.037	0.5-0.714	248	1.519+/-0.22	0.989-2.198	248	0.201+/-0.022	0.143-0.264	248	0.914+/-0.06	0.765-1	248	7.634+/-0.538	6.264-9.341	248	5.331+/-0.203	4.9-5.9
< winter_humidity	163	2.705+/-0.232	2.088-3.407	163	0.756+/-0.063	0.564-0.962	163	1.468+/-0.205	0.989-2.088	163	3.593+/-0.323	2.857-4.286	163	3.744+/-0.327	3.077-4.835	163	0.814+/-0.035	0.733-0.921	163	7.648+/-0.649	5.934-9.451	163	4.613+/-0.482	3.736-5.824	163	0.597+/-0.037	0.514-0.694	163	1.602+/-0.229	1.099-2.308	163	0.209+/-0.02	0.155-0.257	163	0.919+/-0.059	0.765-1	163	7.725+/-0.649	6.264-9.56	163	5.39+/-0.233	4.9-6.2

## Sheet: Tab_S6
Table S6. Characteristics of models describing relationships between shell features and climatic parameters.
Mean seasonal temperature and seasonal humidity										Maximum seasonal temperature and seasonal humidity										Minimum seasonal temperature and seasonal humidity
Shell feature	Climatic parameter	Function lmer			Function lmridge					Shell feature	Climatic parameter	Function lmer			Function lmridge					Shell feature	Climatic parameter	Function lmer			Function lmridge
		Coefficient	p-value	R2	Coefficient	Coefficient_scaled	p-value	R2				Coefficient	p-value	R2	Coefficient	Coefficient_scaled	p-value	R2				Coefficient	p-value	R2	Coefficient	Coefficient_scaled	p-value	R2
W	Intercept	-1.72578	0.596819	0.147441	-37.3873	-2645.53	0.0118031	0.1437		W	Intercept	-13.5706	0.00796239	0.177249	-15.2702	-918.682	0.019734	0.1567		W	Intercept	-1.20564	0.646636	0.131713	49.9368	2678.74	8.61045e-07	0.1629
	autumn_mean_temp	-0.048413	0.535358		-0.5638	-12.3994	0.0245707				autumn_max_temp	-0.20725	0.00484242		-0.32817	-6.68139	0.00884698				autumn_min_temp	NA	NA		0.80616	23.159	0.000141229
	winter_mean_temp	0.223899	3.03911e-05		0.46465	13.8441	0.000394008				winter_max_temp	0.374737	9.18019e-11		0.43829	11.3031	7.45514e-08				winter_min_temp	0.165852	9.28141e-10		-0.073	-2.67842	0.314793
	spring_mean_temp	-0.0340097	0.490811		-0.2258	-5.04214	0.0605813				spring_max_temp	0.104294	0.123754		0.06037	1.33851	0.391603				spring_min_temp	-0.0477251	0.162395		0.97369	24.8893	6.7058e-05
	summer_mean_temp	NA	NA		0.95942	25.8494	0.0824599				summer_max_temp	0.0890113	0.0696452		0.14719	3.99987	0.137935				summer_min_temp	NA	NA		-1.97705	-58.0857	7.24345e-06
	autumn_humidity	0.0727875	5.32861e-08		0.17301	11.5857	0.00267763				autumn_humidity	0.0818761	9.68285e-11		0.07854	5.25963	3.95382e-06				autumn_humidity	0.063615	4.48689e-08		-0.18002	-12.0552	0.00117574
	winter_humidity	0.0283746	0.431701		0.09923	3.02947	0.026983				winter_humidity	0.148423	0.0013875		0.20399	6.22801	0.00340169				winter_humidity	0.00491047	0.853488		0.12057	3.68123	0.00098993
	spring_humidity	0.0243306	0.181144		-0.04579	-3.15011	0.396828				spring_humidity	NA	NA		-0.05737	-3.94634	0.132956				spring_humidity	0.0552702	5.49746e-06		-0.24242	-16.6754	0.000767534
	summer_humidity	NA	NA		0.21635	19.4339	0.139356				summer_humidity	NA	NA		0.03158	2.83687	0.472351				summer_humidity	NA	NA		-0.04719	-4.23902	0.139426
H	Intercept	-1.26635	0.651708	0.182867	-4.84008	-499.134	0.164014	0.1377		H	Intercept	-8.61508	0.0346338	0.194159	-54.4626	-3460.48	0.00076059	0.1379		H	Intercept	-1.05406	0.608182	0.174224	24.213	1221.99	0.00170409	0.1432
	autumn_mean_temp	-0.0812897	0.205743		-0.24194	-5.32088	0.0194511				autumn_max_temp	-0.102737	0.0659208		0.09216	1.87626	0.643771				autumn_min_temp	NA	NA		0.2963	8.51206	0.052879
	winter_mean_temp	0.165515	3.07693e-05		0.2224	6.62615	5.7302e-05				winter_max_temp	0.24351	1.00537e-07		0.2207	5.69169	0.00458248				winter_min_temp	0.105569	8.08478e-06		0.02537	0.930893	0.635628
	spring_mean_temp	-0.0379476	0.452676		-0.0581	-1.29734	0.22652				spring_max_temp	0.0966354	0.123964		0.33205	7.36262	0.0440039				spring_min_temp	-0.0607104	0.127708		0.48102	12.2957	0.00571386
	summer_mean_temp	NA	NA		0.07763	2.09151	0.660974				summer_max_temp	0.0257743	0.490467		0.75909	20.6281	0.0124931				summer_min_temp	NA	NA		-0.99612	-29.2661	0.00141464
	autumn_humidity	0.0505055	4.65112e-07		0.06147	4.11642	0.00247252				autumn_humidity	0.0547706	2.95875e-08		0.13461	9.01437	0.00134577				autumn_humidity	0.0423327	1.6512e-06		-0.0658	-4.40623	0.0966609
	winter_humidity	0.0235802	0.386782		0.06522	1.9913	0.0323599				winter_humidity	0.0866925	0.0141704		-0.01456	-0.444642	0.878189				winter_humidity	-0.0024496	0.908448		0.06299	1.92326	0.0192127
	spring_humidity	0.0116433	0.40282		0.00462	0.317727	0.83382				spring_humidity	NA	NA		-0.03502	-2.40867	0.332187				spring_humidity	0.0412593	1.70655e-05		-0.11335	-7.79692	0.0274059
	summer_humidity	NA	NA		0.00042	0.0379209	0.992999				summer_humidity	NA	NA		0.3601	32.347	0.0153126				summer_humidity	NA	NA		-0.02888	-2.59392	0.229437
bwH	Intercept	0.690825	0.697207	0.133843	-8.13142	-731.694	0.0846135	0.1179		bwH	Intercept	-2.09406	0.451036	0.143718	-9.61916	-700.037	0.0848983	0.1238		bwH	Intercept	0.0921319	0.947856	0.123909	16.6258	777.668	0.00478974	0.1243
	autumn_mean_temp	-0.0324221	0.442952		-0.15723	-3.45784	0.137747				autumn_max_temp	-0.0756553	0.0572782		-0.09457	-1.92551	0.316009				autumn_min_temp	NA	NA		0.29416	8.45046	0.00686924
	winter_mean_temp	0.0875657	0.00226956		0.14841	4.42166	0.00756504				winter_max_temp	0.133658	2.06924e-05		0.16164	4.1686	0.00106827				winter_min_temp	0.0617074	2.74599e-05		-0.02455	-0.900692	0.518985
	spring_mean_temp	-0.0449265	0.103851		-0.083	-1.85347	0.0995986				spring_max_temp	-0.000744935	0.984117		0.0281	0.623113	0.672968				spring_min_temp	-0.0417517	0.0326645		0.28475	7.27868	0.0206348
	summer_mean_temp	NA	NA		0.22498	6.06153	0.307668				summer_max_temp	0.0194006	0.464997		0.13624	3.70221	0.240721				summer_min_temp	NA	NA		-0.64505	-18.9517	0.00344526
	autumn_humidity	0.0297275	3.25418e-05		0.05405	3.6194	0.0209173				autumn_humidity	0.0308539	6.87815e-06		0.0418	2.79931	0.0122494				autumn_humidity	0.0265339	1.91524e-05		-0.05666	-3.79419	0.0435081
	winter_humidity	0.00311607	0.872005		0.02452	0.748463	0.284443				winter_humidity	0.041152	0.101339		0.05409	1.65135	0.264676				winter_humidity	-0.00560014	0.695145		0.03319	1.01325	0.0821822
	spring_humidity	0.0145842	0.134853		-0.00591	-0.406622	0.795072				spring_humidity	NA	NA		-0.02608	-1.7939	0.260892				spring_humidity	0.032103	8.51309e-07		-0.07334	-5.04525	0.0436535
	summer_humidity	NA	NA		0.05454	4.89943	0.353038				summer_humidity	NA	NA		0.06001	5.39051	0.282559				summer_humidity	NA	NA		-0.00387	-0.348012	0.820865
h	Intercept	3.90318	0.00615083	0.0705327	3.74601	-71.9834	0.335232	0.0569		h	Intercept	8.096	0.000491512	0.0775065	18.4851	803.321	0.0746118	0.0603		h	Intercept	4.13699	0.000194684	0.0701388	-0.25603	-321.436	0.0527547	0.0644
	autumn_mean_temp	0.0272795	0.419203		0.07334	1.61288	0.026266				autumn_max_temp	-0.0403307	0.208739		0.01904	0.387572	0.838017				autumn_min_temp	NA	NA		-0.00955	-0.274239	0.889173
	winter_mean_temp	-0.0206058	0.364354		-0.02549	-0.759567	0.171197				winter_max_temp	-0.00601838	0.817509		-0.04049	-1.04424	0.326414				winter_min_temp	-0.00601142	0.605389		0.00161	0.0591809	0.950764
	spring_mean_temp	0.0209957	0.352556		0.03503	0.782327	0.0455837				spring_max_temp	-0.0569168	0.104304		-0.04166	-0.923808	0.56731				spring_min_temp	0.0256317	0.100952		-0.0691	-1.76638	0.320761
	summer_mean_temp	NA	NA		-0.00999	-0.269171	0.585298				summer_max_temp	-0.0194457	0.364835		-0.23867	-6.48592	0.0711256				summer_min_temp	NA	NA		0.16536	4.85826	0.165979
	autumn_humidity	-0.00101726	0.857614		-0.00122	-0.0816988	0.811314				autumn_humidity	-0.00779299	0.167578		-0.02225	-1.48973	0.226748				autumn_humidity	0.00061647	0.899651		0.01452	0.972629	0.366887
	winter_humidity	-0.0445949	0.00366007		-0.05124	-1.56432	0.000323792				winter_humidity	-0.0343083	0.0908251		-0.04623	-1.41156	0.312321				winter_humidity	-0.038406	0.000655931		-0.04901	-1.49633	0.00022727
	spring_humidity	0.0291079	0.000170593		0.01607	1.10545	0.0439971				spring_humidity	NA	NA		0.04312	2.96602	0.0262698				spring_humidity	0.0214803	2.93468e-05		0.02981	2.05058	0.147803
	summer_humidity	NA	NA		0.01801	1.61824	0.0106277				summer_humidity	NA	NA		-0.09562	-8.58968	0.137059				summer_humidity	NA	NA		0.02683	2.41017	0.0379574
w	Intercept	0.0629714	0.972672	0.101019	0.86419	-162.974	0.0803153	0.0702		w	Intercept	-3.15358	0.263309	0.110046	-4.85174	-383.55	0.0997438	0.0803		w	Intercept	0.86221	0.549329	0.094333	15.321	710.633	0.00910005	0.0812
	autumn_mean_temp	-0.0454559	0.295306		-0.04339	-0.954366	0.287083				autumn_max_temp	-0.0652834	0.104926		-0.09174	-1.86773	0.197611				autumn_min_temp	NA	NA		0.18419	5.29133	0.0874578
	winter_mean_temp	0.0943365	0.00114781		0.08956	2.66848	0.00013229				winter_max_temp	0.135281	2.14934e-05		0.151	3.89405	0.000820782				winter_min_temp	0.0580789	0.000166616		0.015	0.550502	0.693603
	spring_mean_temp	0.00252029	0.932004		0.01322	0.295154	0.553758				spring_max_temp	0.0572524	0.135622		0.05666	1.25623	0.167095				spring_min_temp	-0.0157381	0.478122		0.30567	7.81347	0.0116576
	summer_mean_temp	NA	NA		-0.02583	-0.695862	0.239692				summer_max_temp	0.00959026	0.721186		0.03949	1.07302	0.510729				summer_min_temp	NA	NA		-0.57509	-16.8962	0.00783179
	autumn_humidity	0.032095	9.46657e-06		0.0284	1.90167	1.37989e-05				autumn_humidity	0.0326826	2.58992e-06		0.03341	2.23721	0.000745987				autumn_humidity	0.0265903	2.47355e-05		-0.03632	-2.43237	0.188377
	winter_humidity	0.00782672	0.690058		0.01176	0.358961	0.508002				winter_humidity	0.0403275	0.112592		0.05397	1.64774	0.168975				winter_humidity	-0.0096691	0.510361		0.02849	0.869683	0.135778
	spring_humidity	0.00795215	0.422316		0.0076	0.522836	0.451439				spring_humidity	NA	NA		-0.01736	-1.1944	0.415923				spring_humidity	0.0215055	0.00128082		-0.07369	-5.06912	0.0394891
	summer_humidity	NA	NA		-0.00596	-0.535467	0.48554				summer_humidity	NA	NA		0.01912	1.71785	0.480594				summer_humidity	NA	NA		-0.01	-0.898273	0.563278
D	Intercept	-2.41556	0.453236	0.15291	-42.8442	-2948.56	0.00720984	0.1545		D	Intercept	-15.8377	0.00234049	0.187763	-20.5635	-1150.91	0.0274002	0.1719		D	Intercept	-1.63643	0.534516	0.135389	55.5282	3046.86	3.15766e-08	0.1778
	autumn_mean_temp	-0.0872018	0.260582		-0.65986	-14.5122	0.0113872				autumn_max_temp	-0.210153	0.00456961		-0.39139	-7.96856	0.00646638				autumn_min_temp	NA	NA		0.87235	25.0607	4.38637e-05
	winter_mean_temp	0.251785	2.97044e-06		0.51982	15.4877	0.0001368				winter_max_temp	0.402468	7.32827e-12		0.49774	12.8363	1.06484e-08				winter_min_temp	0.171862	1.66689e-10		-0.08188	-3.00423	0.261732
	spring_mean_temp	-0.0382839	0.419336		-0.25871	-5.77709	0.0387946				spring_max_temp	0.138422	0.0530943		0.07222	1.60142	0.413722				spring_min_temp	-0.0608861	0.0619023		1.09563	28.0062	9.15917e-06
	summer_mean_temp	NA	NA		1.09306	29.45	0.0584504				summer_max_temp	0.0860632	0.0819289		0.21559	5.85876	0.126889				summer_min_temp	NA	NA		-2.2118	-64.9828	7.121e-07
	autumn_humidity	0.0773336	8.43075e-09		0.19096	12.7875	0.0015009				autumn_humidity	0.0874898	8.74116e-12		0.08706	5.82965	6.50953e-05				autumn_humidity	0.0653713	2.17228e-08		-0.20255	-13.5636	0.000301551
	winter_humidity	0.0425197	0.238848		0.11796	3.60132	0.00941817				winter_humidity	0.163325	0.000481477		0.24209	7.39107	0.00179937				winter_humidity	0.00825088	0.7562		0.13746	4.19667	0.000191291
	spring_humidity	0.0170409	0.349517		-0.06096	-4.19358	0.277975				spring_humidity	NA	NA		-0.08242	-5.66938	0.0422488				spring_humidity	0.0553371	5.4985e-06		-0.27779	-19.1087	0.000136896
	summer_humidity	NA	NA		0.24679	22.169	0.10659				summer_humidity	NA	NA		0.05947	5.34204	0.366944				summer_humidity	NA	NA		-0.05522	-4.96022	0.0843051
U	Intercept	-6.59342	0.000451711	0.184123	-22.7445	-1375.89	0.00192338	0.175		U	Intercept	-9.51664	7.69013e-07	0.210028	-8.21556	-338.654	0.0041927	0.181		U	Intercept	-4.13663	0.00152334	0.188691	19.895	1210.49	6.14255e-09	0.1911
	autumn_mean_temp	0.103718	0.0106724		-0.33522	-7.37246	0.00137545				autumn_max_temp	-0.125275	6.7418e-06		-0.14095	-2.86972	0.000795051				autumn_min_temp	NA	NA		0.22679	6.51508	0.0046957
	winter_mean_temp	0.0767102	0.000198972		0.21743	6.47809	6.89134e-05				winter_max_temp	0.158476	3.52765e-13		0.16116	4.15621	1.5968e-08				winter_min_temp	0.122397	1.74052e-11		-0.01378	-0.505587	0.617613
	spring_mean_temp	0.150251	0.000119538		-0.09388	-2.09644	0.0616715				spring_max_temp	0.0775288	0.00194773		0.0592	1.31273	0.0101181				spring_min_temp	0.171105	9.04193e-06		0.44356	11.3381	1.97815e-06
	summer_mean_temp	NA	NA		0.57545	15.5042	0.0138934				summer_max_temp	0.0800187	1.60558e-05		0.07357	1.99921	0.00737408				summer_min_temp	NA	NA		-0.78922	-23.1874	2.55212e-06
	autumn_humidity	0.0264462	9.61277e-07		0.08015	5.36751	0.000958307				autumn_humidity	0.0259961	5.13784e-08		0.02275	1.52321	2.67717e-05				autumn_humidity	0.0290655	1.78713e-08		-0.06876	-4.60444	0.00111834
	winter_humidity	0.0247758	0.0922279		0.05573	1.70146	0.00144639				winter_humidity	0.084504	1.48735e-06		0.08857	2.70396	0.00020303				winter_humidity	0.0439553	0.00185837		0.04998	1.52598	0.00033618
	spring_humidity	0.0210005	0.00732024		-0.02304	-1.58475	0.306723				spring_humidity	NA	NA		-0.0087	-0.598321	0.515748				spring_humidity	-0.00787893	0.202354		-0.08666	-5.9609	0.00154985
	summer_humidity	NA	NA		0.11293	10.144	0.0677631				summer_humidity	NA	NA		-0.00132	-0.118769	0.904586				summer_humidity	NA	NA		-0.05135	-4.61245	2.80597e-05
u	Intercept	-4.69271	0.00342292	0.20845	-21.5063	-1304.03	0.000974876	0.1987		u	Intercept	-7.70815	4.62312e-06	0.23216	-5.5906	-185.707	0.200882	0.2096		u	Intercept	-3.54636	0.00169673	0.209741	15.8024	976.923	5.62681e-08	0.2116
	autumn_mean_temp	0.109741	0.00160831		-0.27537	-6.05612	0.0030751				autumn_max_temp	-0.0761505	0.00170599		-0.11724	-2.38703	0.00742521				autumn_min_temp	NA	NA		0.23766	6.82747	0.000652703
	winter_mean_temp	0.0497969	0.00551325		0.18387	5.47827	0.000149774				winter_max_temp	0.117702	6.30136e-10		0.13543	3.4926	9.78897e-07				winter_min_temp	0.10349	4.57499e-11		-0.02928	-1.07444	0.22248
	spring_mean_temp	0.10175	0.00209629		-0.10656	-2.37954	0.0172234				spring_max_temp	0.0558638	0.0112577		0.03189	0.707178	0.208961				spring_min_temp	0.138139	3.16785e-05		0.33206	8.48804	3.64426e-05
	summer_mean_temp	NA	NA		0.56024	15.0945	0.007249				summer_max_temp	0.0706134	1.28241e-05		0.04585	1.24608	0.22512				summer_min_temp	NA	NA		-0.62801	-18.4509	1.43848e-05
	autumn_humidity	0.0188692	5.54788e-05		0.07225	4.83827	0.000831062				autumn_humidity	0.0221585	1.05718e-07		0.01686	1.12914	0.00601029				autumn_humidity	0.0235703	1.46983e-07		-0.06275	-4.2019	0.000595143
	winter_humidity	0.0194469	0.127442		0.0481	1.46858	0.00169384				winter_humidity	0.064798	2.3299e-05		0.08389	2.56118	0.000505965				winter_humidity	0.0453622	0.000209044		0.04788	1.46193	7.92011e-05
	spring_humidity	0.0130758	0.0532456		-0.0304	-2.09122	0.12952				spring_humidity	NA	NA		-0.01253	-0.861702	0.334289				spring_humidity	-0.0123467	0.0211646		-0.07384	-5.07962	0.00182137
	summer_humidity	NA	NA		0.11685	10.4964	0.0340476				summer_humidity	NA	NA		-0.01197	-1.0755	0.485801				summer_humidity	NA	NA		-0.03676	-3.3022	0.000555412
whl	Intercept	3.6455	0.0019782	0.149677	-20.0686	-1579.81	0.00044405	0.1597		whl	Intercept	-0.723222	0.689974	0.170482	1.1272	-152.823	0.304654	0.1619		whl	Intercept	3.24093	0.00086677	0.136766	16.7285	689.853	0.000363558	0.1619
	autumn_mean_temp	0.040802	0.150959		-0.26516	-5.83152	0.0118131				autumn_max_temp	-0.0775736	0.004029		-0.08304	-1.69062	0.0763796				autumn_min_temp	NA	NA		0.27476	7.89321	0.000310075
	winter_mean_temp	0.0403483	0.0418025		0.18787	5.59748	0.000618852				winter_max_temp	0.118198	1.01657e-08		0.11585	2.98773	0.00011931				winter_min_temp	0.0527831	1.43627e-07		-0.04206	-1.5431	0.111581
	spring_mean_temp	-0.0120938	0.481553		-0.14867	-3.31983	0.00345561				spring_max_temp	0.0163211	0.424125		0.00374	0.0829938	0.887814				spring_min_temp	0.00173774	0.891121		0.22964	5.87007	0.00791817
	summer_mean_temp	NA	NA		0.65383	17.6161	0.00586093				summer_max_temp	0.04575	0.0104286		0.02178	0.591999	0.564366				summer_min_temp	NA	NA		-0.50458	-14.8247	0.00116548
	autumn_humidity	0.0205408	3.21051e-05		0.08719	5.83851	0.00038964				autumn_humidity	0.0262711	8.00595e-09		0.02292	1.53509	0.000335555				autumn_humidity	0.0216868	4.62298e-07		-0.05134	-3.43803	0.00925522
	winter_humidity	-0.0198145	0.135187		0.01201	0.366719	0.480318				winter_humidity	0.0384322	0.0237863		0.0394	1.203	0.128764				winter_humidity	-0.0111056	0.259103		0.0142	0.433594	0.282973
	spring_humidity	0.0185712	0.00554954		-0.03181	-2.18787	0.161886				spring_humidity	NA	NA		0.00052	0.0355907	0.970961				spring_humidity	0.0194812	1.49697e-05		-0.04924	-3.38734	0.0537173
	summer_humidity	NA	NA		0.15739	14.1377	0.0121247				summer_humidity	NA	NA		-0.01154	-1.03675	0.493521				summer_humidity	NA	NA		-0.01283	-1.15222	0.276064
H/W	Intercept	0.628761	0.00773123	0.143574	1.78537	76.3336	0.149197	0.0943		H/W	Intercept	0.675562	0.0554882	0.14143	-5.24659	-380.118	8.47279e-05	0.0909		H/W	Intercept	0.569448	0.00116381	0.145781	0.28058	-21.2211	0.312043	0.0957
	autumn_mean_temp	-0.00958572	0.0782837		-0.00051	-0.0111968	0.969069				autumn_max_temp	0.00130645	0.78794		0.04309	0.877235	0.0197409				autumn_min_temp	NA	NA		-0.01646	-0.472932	0.0672892
	winter_mean_temp	0.00445973	0.193531		-0.00044	-0.0130054	0.949276				winter_max_temp	0.000648593	0.86986		-0.00899	-0.231721	0.190825				winter_min_temp	-2.54106e-05	0.989849		0.00691	0.253349	0.0591266
	spring_mean_temp	-0.00499572	0.229241		0.00411	0.0917323	0.511256				spring_max_temp	-0.000262777	0.960944		0.03895	0.863529	0.0118594				spring_min_temp	-0.00717076	0.0300046		-0.00427	-0.109042	0.602449
	summer_mean_temp	NA	NA		-0.03595	-0.968564	0.192417				summer_max_temp	-0.00248723	0.443938		0.08654	2.35184	0.00251338				summer_min_temp	NA	NA		0.0065	0.19103	0.622968
	autumn_humidity	0.000937065	0.277582		-0.00235	-0.157415	0.419206				autumn_humidity	0.000485895	0.57048		0.01155	0.77331	0.00334896				autumn_humidity	0.00049441	0.512863		0.00335	0.224092	0.083317
	winter_humidity	0.00106783	0.648883		0.0025	0.0763524	0.369679				winter_humidity	-0.000850811	0.781799		-0.02054	-0.627027	0.0187915				winter_humidity	-0.00098182	0.588047		0.0002	0.00601137	0.916828
	spring_humidity	-0.000776899	0.515282		0.00173	0.119214	0.539801				spring_humidity	NA	NA		0.00157	0.107973	0.622548				spring_humidity	0.0013836	0.0905601		0.00145	0.0996009	0.552391
	summer_humidity	NA	NA		-0.00959	-0.861195	0.191537				summer_humidity	NA	NA		0.04425	3.9746	0.00160006				summer_humidity	NA	NA		-0.00044	-0.0398119	0.815152
U/D	Intercept	-0.417115	0.0222627	0.16927	-1.51117	-94.5988	0.0167286	0.1587		U/D	Intercept	-0.615022	0.000978719	0.177452	-0.41539	-19.5175	0.0338084	0.1546		U/D	Intercept	-0.148695	0.238052	0.176203	1.18659	68.0375	0.000227333	0.1593
	autumn_mean_temp	0.012451	0.00159358		-0.02472	-0.543567	0.00876133				autumn_max_temp	-0.0104511	0.000122852		-0.00762	-0.155072	0.028199				autumn_min_temp	NA	NA		0.00486	0.139665	0.50344
	winter_mean_temp	0.00298893	0.135484		0.01371	0.408361	0.00522668				winter_max_temp	0.00999206	2.31323e-06		0.00782	0.201653	0.00118875				winter_min_temp	0.00882596	4.95686e-07		0.00067	0.0247504	0.793433
	spring_mean_temp	0.0164544	1.42494e-05		-0.00504	-0.112643	0.263886				spring_max_temp	0.00667864	0.00418181		0.00617	0.13675	0.00240855				spring_min_temp	0.0178065	1.6183e-06		0.02544	0.650349	0.0018729
	summer_mean_temp	NA	NA		0.04336	1.16825	0.0373635				summer_max_temp	0.00802977	9.31691e-06		0.00557	0.151483	0.00536153				summer_min_temp	NA	NA		-0.03852	-1.13173	0.00814885
	autumn_humidity	0.00116993	0.025605		0.00508	0.34014	0.0189058				autumn_humidity	0.00109313	0.0185824		0.00084	0.0564188	0.0725167				autumn_humidity	0.00158788	0.00147494		-0.003	-0.201083	0.106793
	winter_humidity	0.00144616	0.311459		0.00379	0.11556	0.0228425				winter_humidity	0.00656643	0.000130326		0.00485	0.147936	0.0155572				winter_humidity	0.00378855	0.00549429		0.0024	0.0732954	0.0633091
	spring_humidity	0.00183974	0.015531		-0.00112	-0.0770901	0.580862				spring_humidity	NA	NA		0.00089	0.0613264	0.440208				spring_humidity	-0.00179369	0.00267023		-0.00304	-0.209176	0.206506
	summer_humidity	NA	NA		0.00752	0.675171	0.172595				summer_humidity	NA	NA		-0.00093	-0.0831754	0.174151				summer_humidity	NA	NA		-0.00503	-0.451769	2.23973e-05
u/U	Intercept	1.26832	7.90273e-05	0.0679645	1.17782	17.3191	0.367371	0.0642		u/U	Intercept	1.49841	0.00355547	0.0617148	6.48149	340.88	0.00947865	0.0664		u/U	Intercept	0.88318	0.00119973	0.0476184	0.30695	-24.9532	0.425638	0.0652
	autumn_mean_temp	0.0228263	0.00352926		0.02523	0.554873	0.00308537				autumn_max_temp	0.0255519	0.000982477		-0.01313	-0.267242	0.614325				autumn_min_temp	NA	NA		0.02921	0.839071	0.0315234
	winter_mean_temp	-0.0136897	0.0142519		-0.01296	-0.386019	0.00681096				winter_max_temp	-0.0164352	0.00509687		-0.00938	-0.241937	0.377534				winter_min_temp	-0.00104648	0.7013		-0.01386	-0.508362	0.0147645
	spring_mean_temp	-0.00827143	0.0602005		-0.00783	-0.174932	0.0751814				spring_max_temp	-0.00656064	0.208453		-0.04382	-0.971689	0.0384645				spring_min_temp	0.00150747	0.608842		-0.02732	-0.69846	0.0203028
	summer_mean_temp	NA	NA		0.00159	0.0429372	0.745475				summer_max_temp	-0.00237749	0.640142		-0.07395	-2.00953	0.0564708				summer_min_temp	NA	NA		0.0266	0.78141	0.145456
	autumn_humidity	-0.00306885	0.028216		-0.00271	-0.181298	0.0375327				autumn_humidity	-0.0010237	0.430989		-0.01062	-0.711341	0.0475775				autumn_humidity	-0.0013028	0.284857		-0.00376	-0.251798	0.179185
	winter_humidity	-0.00111811	0.761708		-0.00192	-0.0585361	0.594286				winter_humidity	-0.00788598	0.106585		0.00896	0.273679	0.475117				winter_humidity	0.00566364	0.0378252		0.00278	0.084868	0.35029
	spring_humidity	-0.00199613	0.289573		-0.00376	-0.258582	0.0622161				spring_humidity	NA	NA		-0.00278	-0.191258	0.575487				spring_humidity	-0.00463399	0.000233357		-0.00169	-0.116149	0.631146
	summer_humidity	NA	NA		0.00276	0.248034	0.135606				summer_humidity	NA	NA		-0.03521	-3.16316	0.0627407				summer_humidity	NA	NA		0.00555	0.498917	0.0638079
bwH/H	Intercept	1.35568	2.37833e-07	0.132928	0.70551	-22.9932	0.488199	0.0614		bwH/H	Intercept	1.79428	1.32426e-07	0.132463	7.97854	436.753	3.00722e-06	0.0483		bwH/H	Intercept	1.09436	5.21316e-10	0.125505	0.57551	-20.2913	0.337308	0.0567
	autumn_mean_temp	0.00647542	0.265982		0.01834	0.403345	0.0463988				autumn_max_temp	0.00302996	0.512478		-0.0348	-0.708528	0.0503616				autumn_min_temp	NA	NA		0.01534	0.440633	0.0881133
	winter_mean_temp	-0.0113529	0.000506085		-0.01245	-0.370982	0.010615				winter_max_temp	-0.0127949	0.000780721		-0.004	-0.103235	0.544783				winter_min_temp	-0.00565608	0.00852981		-0.01108	-0.406651	0.00216015
	spring_mean_temp	-0.00501132	0.33114		-0.00328	-0.0732489	0.44503				spring_max_temp	-0.0132395	0.0130021		-0.04928	-1.09262	0.000979712				spring_min_temp	0.00236411	0.550932		-0.01441	-0.36842	0.0876668
	summer_mean_temp	NA	NA		0.01505	0.405481	0.366458				summer_max_temp	-0.00116284	0.707198		-0.09869	-2.68183	0.000357737				summer_min_temp	NA	NA		0.02169	0.637312	0.117907
	autumn_humidity	-0.00284986	0.000666544		-0.00144	-0.0965939	0.437262				autumn_humidity	-0.00283879	0.000548799		-0.01411	-0.944657	0.000208147				autumn_humidity	-0.00191116	0.0101174		-0.00232	-0.155547	0.239585
	winter_humidity	-0.00472318	0.0383768		-0.00789	-0.240778	0.0020685				winter_humidity	-0.00621697	0.0337101		0.01312	0.400587	0.1184				winter_humidity	-0.00143391	0.438362		-0.00362	-0.11039	0.0500864
	spring_humidity	0.000995831	0.401685		-0.00042	-0.0287689	0.83125				spring_humidity	NA	NA		0.00035	0.023981	0.909613				spring_humidity	-0.000435447	0.598429		0.00171	0.117638	0.494085
	summer_humidity	NA	NA		0.00683	0.613336	0.129573				summer_humidity	NA	NA		-0.04767	-4.28177	0.000424435				summer_humidity	NA	NA		0.00389	0.349146	0.0356307
h/w	Intercept	2.59683	1.76428e-07	0.161691	1.83865	20.3477	0.40535	0.1046		h/w	Intercept	4.24886	3.61249e-12	0.182081	9.51164	462.383	0.00157543	0.1151		h/w	Intercept	2.14704	3.14463e-10	0.148754	-3.52278	-302.613	5.25948e-07	0.1302
	autumn_mean_temp	0.0042242	0.698861		0.03781	0.831441	0.000264348				autumn_max_temp	-0.00159102	0.847382		0.01082	0.220241	0.705333				autumn_min_temp	NA	NA		-0.05537	-1.59062	0.0177475
	winter_mean_temp	-0.0275575	2.99609e-06		-0.0308	-0.917681	8.47113e-08				winter_max_temp	-0.0358303	1.59608e-07		-0.04337	-1.11842	0.000151406				winter_min_temp	-0.0204251	4.61895e-06		0.00047	0.0171814	0.953687
	spring_mean_temp	-0.0111664	0.26456		0.00665	0.148388	0.175206				spring_max_temp	-0.0405097	2.95043e-05		-0.04116	-0.912741	0.0796584				spring_min_temp	-0.0040844	0.645507		-0.10569	-2.70157	9.11892e-05
	summer_mean_temp	NA	NA		0.00202	0.0545526	0.803221				summer_max_temp	-0.00488224	0.377581		-0.11043	-3.00082	0.0106635				summer_min_temp	NA	NA		0.20834	6.12102	1.85618e-05
	autumn_humidity	-0.00832024	4.80447e-08		-0.00734	-0.49132	3.19944e-06				autumn_humidity	-0.0104575	1.23616e-12		-0.01822	-1.21994	0.00230782				autumn_humidity	-0.00689241	9.07019e-07		0.01601	1.07241	0.00893139
	winter_humidity	-0.0173593	2.91695e-05		-0.02033	-0.620634	1.11721e-06				winter_humidity	-0.0210862	5.59719e-05		-0.01944	-0.593602	0.156294				winter_humidity	-0.013421	0.000231759		-0.02278	-0.695484	3.16568e-08
	spring_humidity	0.00485515	0.0259024		0.00328	0.225957	0.149572				spring_humidity	NA	NA		0.01599	1.09965	0.00266323				spring_humidity	0.00320714	0.0467835		0.03047	2.09617	0.000136032
	summer_humidity	NA	NA		0.00721	0.647731	0.00699132				summer_humidity	NA	NA		-0.04807	-4.31769	0.0227769				summer_humidity	NA	NA		0.01041	0.935393	0.00355732

## Sheet: Tab_S7
Table S7. Climatic parameters for regions from which Trochulus snails were collected to culture in selected conditions. Data were obtained from WorldClim database.
Region	Temperature												Humidity
	Spring			Summer			Autumn			Winter			Spring	Summer	Autumn	Winter
	mean	max	min	mean	max	min	mean	max	min	mean	max	min
Wrocław-Jarnołtów	8.43333	13.6	3.3	17.3667	23.1333	11.7	8.76667	13.1	4.36667	4.96705e-09	3.2	-3.2	72.0984	71.6935	81.556	84.4555
Wrocław-garden	8.73333	13.8333	3.56667	17.7333	23.3667	12.1	8.93333	13.1667	4.66667	0.233333	3.43333	-3	70.4638	70.0524	80.85	82.5173
Muszkowice	7.66667	12.4	3	16.4333	21.7667	11.1	8.26667	12	4.5	-0.466667	2.33333	-3.26667	74.0651	73.1803	81.6912	82.8757

## Sheet: Tab_S8
Table S8 Basic statistics of Trochulus snails from: wild environment (W), laboratory experiment (L) and garden experiment (G).
Group	h			h/w			u			w			bwH			bwH/H			D			H			H/W			U			U/D			u/U			W			whl
	N	mean+/-SD	min-max	N	mean+/-SD	min-max	N	mean+/-SD	min-max	N	mean+/-SD	min-max	N	mean+/-SD	min-max	N	mean+/-SD	min-max	N	mean+/-SD	min-max	N	mean+/-SD	min-max	N	mean+/-SD	min-max	N	mean+/-SD	min-max	N	mean+/-SD	min-max	N	mean+/-SD	min-max	N	mean+/-SD	min-max	N	mean+/-SD	min-max
Trochulus_hispidus_W	30	3.048+/-0.272	2.418-3.516	30	0.848+/-0.098	0.647-1.067	30	1.476+/-0.256	0.989-2.088	30	3.597+/-0.269	3.187-4.176	30	3.824+/-0.291	3.187-4.286	30	0.826+/-0.027	0.761-0.878	30	7.656+/-0.614	6.703-9.121	30	4.634+/-0.387	3.736-5.275	30	0.598+/-0.041	0.488-0.708	30	1.601+/-0.309	1.099-2.308	30	0.208+/-0.028	0.159-0.266	30	0.927+/-0.06	0.8-1	30	7.784+/-0.574	6.813-8.901	30	5.402+/-0.28	5-6.2
Trochulus_hispidus_L	55	3.115+/-0.259	2.527-3.626	55	0.787+/-0.051	0.66-0.892	55	1.371+/-0.209	0.879-1.758	55	3.97+/-0.387	3.297-5.165	55	4.14+/-0.297	3.626-4.835	55	0.783+/-0.045	0.7-0.974	55	8.132+/-0.548	7.143-9.56	55	5.299+/-0.441	4.176-6.264	55	0.649+/-0.051	0.514-0.781	55	1.465+/-0.212	0.989-1.978	55	0.179+/-0.022	0.136-0.239	55	0.937+/-0.062	0.8-1	55	8.184+/-0.54	7.143-9.56	55	5.385+/-0.214	5-5.9
Trochulus_hispidus_G	18	2.686+/-0.275	2.198-3.187	18	0.794+/-0.051	0.719-0.897	18	1.331+/-0.223	0.989-1.868	18	3.388+/-0.346	2.747-4.286	18	3.498+/-0.297	2.967-4.066	18	0.814+/-0.03	0.744-0.86	18	7.167+/-0.588	5.934-8.132	18	4.298+/-0.355	3.516-4.945	18	0.594+/-0.037	0.522-0.672	18	1.447+/-0.236	1.099-1.978	18	0.201+/-0.024	0.172-0.265	18	0.92+/-0.038	0.846-1	18	7.247+/-0.598	5.934-8.132	18	5.189+/-0.214	4.75-5.5
Trochulus_sericeus_W	22	2.867+/-0.176	2.637-3.297	22	0.761+/-0.07	0.649-0.938	22	0.694+/-0.114	0.549-0.989	22	3.781+/-0.244	3.297-4.176	22	4.096+/-0.201	3.846-4.505	22	0.827+/-0.031	0.76-0.881	22	7.373+/-0.401	6.374-8.132	22	4.96+/-0.272	4.505-5.495	22	0.668+/-0.037	0.625-0.769	22	0.744+/-0.135	0.549-0.989	22	0.101+/-0.015	0.076-0.125	22	0.939+/-0.07	0.833-1	22	7.433+/-0.381	6.484-8.132	22	5.111+/-0.143	5-5.5
Trochulus_sericeus_G	25	2.752+/-0.225	2.308-3.077	25	0.775+/-0.074	0.676-0.931	25	1.402+/-0.209	0.989-1.758	25	3.56+/-0.242	3.187-4.176	25	3.793+/-0.244	3.297-4.176	25	0.815+/-0.033	0.756-0.897	25	7.701+/-0.462	6.703-8.571	25	4.664+/-0.358	3.956-5.275	25	0.603+/-0.035	0.536-0.676	25	1.56+/-0.25	1.099-1.978	25	0.202+/-0.028	0.141-0.25	25	0.902+/-0.058	0.778-1	25	7.745+/-0.472	6.703-8.681	25	5.322+/-0.209	5-5.8

## Sheet: Tab_S9
Table S9. Mean percentage differences in morphometric features between Trochulus shells that were grown in selected conditions.
Bolded values indicate statistically significant difference between the compared groups of shells. Th - Trochulus hispidus, Ts - Trochulus sericeus, W - wild environment, L – laboratory experiment, G – garden experiment.
Compared groups	bwH	bwH/H	D	h	H	h/w	H/W	u	U	U/D	u/U	w	W	whl
Th_L-Th_W	8.25	-5.47	6.22	2.21	14.35	-7.71	8.42	-7.7	-9.3	-15.99	1.05	10.37	5.14	-0.32
Th_G-Th_L	-18.34	3.97	-13.46	-15.96	-23.29	0.9	-9.16	-2.99	-1.22	12.36	-1.82	-17.17	-12.93	-3.77
Th_G-Th_W	-9.32	-1.44	-6.81	-13.45	-7.81	-6.75	-0.68	-10.92	-10.63	-3.23	-0.76	-6.16	-7.41	-4.1
Ts_W-Th_W	7.11	0.05	-3.84	-6.3	7.04	-11.33	11.7	-112.61	-115.08	-106.57	1.27	5.12	-4.73	-5.68
Ts_G-Ts_W	-7.97	-1.46	4.46	-4.2	-6.35	1.81	-10.9	101.96	109.66	101.22	-4.12	-6.2	4.2	4.12
Ts_G-Th_G	8.44	0.03	7.45	2.44	8.51	-2.44	1.41	5.36	7.85	0.56	-2.04	5.08	6.88	2.57

## Sheet: Tab_S10
Table S10. Shell measurements in mm and their ratios for individual specimens collected in different regions and years:
height (H), width (W), body whorl height (bwH), aperture height (h), aperture width (w), umbilicus major diameter (U), umbilicus minor diameter (u) and shell diameter (D).
Collecting date	Site	W	H	bwH	h	w	D	U	u	whl	H/W	U/D	u/U	bwH/H	h/w
21.06.2012	Wrocław – Jarnołtów (WJ)	8.68132	4.94505	3.84615	3.2967	4.06593	8.68132	2.08791	1.86813	5.5	0.56962	0.240506	0.894737	0.777778	0.810811
21.06.2012	Wrocław – Jarnołtów (WJ)	8.13187	5.16484	4.06593	2.85714	3.84615	8.02198	1.64835	1.64835	5.5	0.635135	0.205479	1	0.787234	0.742857
21.06.2012	Wrocław – Jarnołtów (WJ)	7.47253	4.61538	3.51648	2.74725	3.51648	7.47253	1.53846	1.31868	5.3	0.617647	0.205882	0.857143	0.761905	0.78125
21.06.2012	Wrocław – Jarnołtów (WJ)	7.69231	4.61538	3.62637	2.85714	3.73626	7.8022	1.42857	1.31868	5.25	0.6	0.183099	0.923077	0.785714	0.764706
21.06.2012	Wrocław – Jarnołtów (WJ)	7.8022	5.16484	3.95604	2.85714	3.84615	7.8022	1.53846	1.20879	5.3	0.661972	0.197183	0.785714	0.765957	0.742857
21.06.2012	Wrocław – Jarnołtów (WJ)	7.58242	4.72527	3.62637	2.52747	3.51648	7.25275	1.42857	1.42857	5.4	0.623188	0.19697	1	0.767442	0.71875
21.06.2012	Wrocław – Jarnołtów (WJ)	7.36264	4.50549	3.62637	2.41758	3.51648	7.25275	1.31868	1.31868	5	0.61194	0.181818	1	0.804878	0.6875
21.06.2012	Wrocław – Jarnołtów (WJ)	7.91209	4.94505	3.95604	3.18681	3.73626	7.69231	1.20879	1.20879	5.25	0.625	0.157143	1	0.8	0.852941
21.06.2012	Wrocław – Jarnołtów (WJ)	7.03297	4.17582	3.62637	2.63736	3.51648	7.14286	1.31868	1.20879	5.2	0.59375	0.184615	0.916667	0.868421	0.75
21.06.2012	Wrocław – Jarnołtów (WJ)	7.36264	4.61538	3.73626	2.52747	3.62637	7.36264	1.31868	1.20879	5.3	0.626866	0.179104	0.916667	0.809524	0.69697
21.06.2012	Wrocław – Jarnołtów (WJ)	7.36264	4.3956	3.51648	2.52747	3.62637	7.36264	1.53846	1.42857	5.2	0.597015	0.208955	0.928571	0.8	0.69697
21.06.2012	Wrocław – Jarnołtów (WJ)	7.47253	4.61538	3.73626	2.74725	3.51648	7.47253	1.42857	1.31868	5.25	0.617647	0.191176	0.923077	0.809524	0.78125
21.06.2012	Wrocław – Jarnołtów (WJ)	7.58242	4.61538	3.73626	2.85714	3.51648	7.58242	1.53846	1.42857	5.25	0.608696	0.202899	0.928571	0.809524	0.8125
21.06.2012	Wrocław – Jarnołtów (WJ)	7.36264	4.94505	3.84615	2.63736	3.51648	7.14286	1.0989	0.989011	5.4	0.671642	0.153846	0.9	0.777778	0.75
21.06.2012	Wrocław – Jarnołtów (WJ)	7.36264	4.3956	3.51648	2.63736	3.40659	7.14286	1.42857	1.31868	5	0.597015	0.2	0.923077	0.8	0.774194
21.06.2012	Wrocław – Jarnołtów (WJ)	7.03297	4.06593	3.2967	2.63736	3.2967	6.7033	1.42857	1.20879	5	0.578125	0.213115	0.846154	0.810811	0.8
21.06.2012	Wrocław – Jarnołtów (WJ)	7.14286	4.17582	3.40659	2.52747	3.2967	7.14286	1.31868	1.0989	5.1	0.584615	0.184615	0.833333	0.815789	0.766667
21.06.2012	Wrocław – Jarnołtów (WJ)	7.58242	4.17582	3.51648	2.52747	3.40659	7.69231	1.64835	1.53846	5	0.550725	0.214286	0.933333	0.842105	0.741935
21.06.2012	Wrocław – Jarnołtów (WJ)	7.36264	4.3956	3.73626	3.07692	3.51648	7.36264	1.31868	1.20879	5	0.597015	0.179104	0.916667	0.85	0.875
21.06.2012	Wrocław – Jarnołtów (WJ)	6.92308	3.95604	3.40659	2.63736	3.18681	6.81319	1.31868	1.0989	5	0.571429	0.193548	0.833333	0.861111	0.827586
21.06.2012	Wrocław – Jarnołtów (WJ)	6.81319	3.95604	3.40659	2.52747	3.18681	6.81319	1.31868	1.31868	5	0.580645	0.193548	1	0.861111	0.793103
21.06.2012	Wrocław – Jarnołtów (WJ)	7.36264	4.50549	3.84615	2.74725	3.51648	7.25275	1.42857	1.42857	5.2	0.61194	0.19697	1	0.853659	0.78125
21.06.2012	Wrocław – Jarnołtów (WJ)	6.81319	4.61538	3.51648	2.52747	3.2967	6.81319	1.31868	1.31868	5.2	0.677419	0.193548	1	0.761905	0.766667
21.06.2012	Wrocław – Jarnołtów (WJ)	7.36264	4.17582	3.51648	2.52747	3.62637	7.36264	1.42857	1.20879	5	0.567164	0.19403	0.846154	0.842105	0.69697
21.06.2012	Wrocław – Jarnołtów (WJ)	7.47253	4.61538	3.73626	2.52747	3.51648	7.14286	1.42857	1.42857	5.2	0.617647	0.2	1	0.809524	0.71875
21.06.2012	Wrocław – Jarnołtów (WJ)	7.8022	4.61538	3.84615	2.85714	3.73626	7.47253	1.64835	1.42857	5.1	0.591549	0.220588	0.866667	0.833333	0.764706
21.06.2012	Wrocław – Jarnołtów (WJ)	6.59341	4.06593	3.40659	2.52747	3.07692	6.59341	1.20879	1.0989	5	0.616667	0.183333	0.909091	0.837838	0.821429
21.06.2012	Wrocław – Jarnołtów (WJ)	6.81319	3.84615	3.2967	2.63736	3.2967	6.7033	1.31868	1.20879	5.1	0.564516	0.196721	0.916667	0.857143	0.8
21.06.2012	Wrocław – Jarnołtów (WJ)	6.59341	3.73626	3.18681	2.41758	3.07692	6.48352	1.20879	1.20879	5	0.566667	0.186441	1	0.852941	0.785714
21.06.2012	Wrocław – Jarnołtów (WJ)	6.81319	4.17582	3.2967	2.1978	3.2967	6.59341	1.31868	1.31868	5.2	0.612903	0.2	1	0.789474	0.666667
14.11.2015	Wrocław – Jarnołtów (WJ)	8.57143	5.16484	4.17582	2.96703	3.84615	8.46154	1.86813	1.64835	5.7	0.602564	0.220779	0.882353	0.808511	0.771429
14.11.2015	Wrocław – Jarnołtów (WJ)	8.24176	5.16484	3.95604	2.41758	3.84615	8.35165	1.64835	1.64835	5.7	0.626667	0.197368	1	0.765957	0.628571
14.11.2015	Wrocław – Jarnołtów (WJ)	8.35165	4.50549	3.84615	2.74725	3.84615	8.35165	1.97802	1.64835	5.6	0.539474	0.236842	0.833333	0.853659	0.714286
14.11.2015	Wrocław – Jarnołtów (WJ)	7.91209	4.17582	3.84615	2.52747	3.40659	7.91209	1.86813	1.64835	5.6	0.527778	0.236111	0.882353	0.921053	0.741935
14.11.2015	Wrocław – Jarnołtów (WJ)	8.35165	5.16484	3.95604	2.52747	4.06593	8.24176	1.31868	1.20879	5.5	0.618421	0.16	0.916667	0.765957	0.621622
14.11.2015	Wrocław – Jarnołtów (WJ)	8.35165	5.05495	4.17582	2.74725	3.95604	8.24176	1.53846	1.53846	5.5	0.605263	0.186667	1	0.826087	0.694444
14.11.2015	Wrocław – Jarnołtów (WJ)	8.79121	4.83516	4.06593	2.96703	4.06593	8.68132	1.86813	1.86813	5.5	0.55	0.21519	1	0.840909	0.72973
14.11.2015	Wrocław – Jarnołtów (WJ)	8.68132	5.05495	4.06593	2.85714	4.28571	8.57143	1.53846	1.42857	5.5	0.582278	0.179487	0.928571	0.804348	0.666667
14.11.2015	Wrocław – Jarnołtów (WJ)	8.02198	4.72527	3.51648	2.41758	3.62637	7.8022	1.64835	1.64835	5.5	0.589041	0.211268	1	0.744186	0.666667
14.11.2015	Wrocław – Jarnołtów (WJ)	8.13187	4.83516	3.84615	2.74725	3.84615	8.13187	1.64835	1.53846	5.5	0.594595	0.202703	0.933333	0.795455	0.714286
14.11.2015	Wrocław – Jarnołtów (WJ)	7.69231	4.94505	3.62637	2.63736	3.51648	7.69231	1.64835	1.42857	5.6	0.642857	0.214286	0.866667	0.733333	0.75
14.11.2015	Wrocław – Jarnołtów (WJ)	7.69231	4.94505	4.06593	2.63736	3.62637	7.69231	1.42857	1.31868	5.7	0.642857	0.185714	0.923077	0.822222	0.727273
14.11.2015	Wrocław – Jarnołtów (WJ)	7.91209	4.3956	3.62637	2.85714	3.40659	7.91209	1.64835	1.42857	5.4	0.555556	0.208333	0.866667	0.825	0.83871
14.11.2015	Wrocław – Jarnołtów (WJ)	7.8022	4.72527	3.84615	2.74725	3.40659	7.8022	1.86813	1.75824	5.4	0.605634	0.239437	0.941176	0.813953	0.806452
14.11.2015	Wrocław – Jarnołtów (WJ)	8.35165	4.72527	3.84615	2.52747	3.73626	8.13187	1.75824	1.75824	5.3	0.565789	0.216216	1	0.813953	0.676471
14.11.2015	Wrocław – Jarnołtów (WJ)	7.8022	4.50549	3.73626	2.63736	3.2967	7.69231	1.64835	1.42857	5.5	0.577465	0.214286	0.866667	0.829268	0.8
14.11.2015	Wrocław – Jarnołtów (WJ)	8.02198	4.61538	4.17582	2.63736	3.51648	7.69231	1.64835	1.64835	5.2	0.575342	0.214286	1	0.904762	0.75
14.11.2015	Wrocław – Jarnołtów (WJ)	7.69231	4.94505	3.84615	2.63736	3.51648	7.58242	1.53846	1.42857	5.6	0.642857	0.202899	0.928571	0.777778	0.75
14.11.2015	Wrocław – Jarnołtów (WJ)	7.58242	4.3956	3.51648	2.74725	3.51648	7.36264	1.42857	1.31868	5.5	0.57971	0.19403	0.923077	0.8	0.78125
14.11.2015	Wrocław – Jarnołtów (WJ)	7.69231	4.50549	3.73626	2.74725	3.62637	7.47253	1.53846	1.42857	5.5	0.585714	0.205882	0.928571	0.829268	0.757576
14.11.2015	Wrocław – Jarnołtów (WJ)	7.8022	4.50549	3.62637	2.52747	3.51648	7.8022	1.64835	1.42857	5.2	0.577465	0.211268	0.866667	0.804878	0.71875
14.11.2015	Wrocław – Jarnołtów (WJ)	8.24176	5.16484	4.06593	2.52747	3.62637	8.24176	1.97802	1.64835	5.4	0.626667	0.24	0.833333	0.787234	0.69697
14.11.2015	Wrocław – Jarnołtów (WJ)	7.47253	4.28571	3.62637	2.85714	3.51648	7.47253	1.31868	1.31868	5.2	0.573529	0.176471	1	0.846154	0.8125
14.11.2015	Wrocław – Jarnołtów (WJ)	7.69231	4.3956	3.51648	2.41758	3.51648	7.47253	1.42857	1.31868	5.6	0.571429	0.191176	0.923077	0.8	0.6875
14.11.2015	Wrocław – Jarnołtów (WJ)	7.36264	4.61538	3.51648	2.41758	3.40659	7.14286	1.31868	1.31868	5.4	0.626866	0.184615	1	0.761905	0.709677
14.11.2015	Wrocław – Jarnołtów (WJ)	7.69231	4.28571	3.51648	2.63736	3.51648	7.58242	1.75824	1.53846	5.2	0.557143	0.231884	0.875	0.820513	0.75
14.11.2015	Wrocław – Jarnołtów (WJ)	6.7033	4.17582	3.2967	2.30769	3.07692	6.7033	1.53846	1.31868	5.3	0.622951	0.229508	0.857143	0.789474	0.75
22.10.2016	Wrocław – Jarnołtów (WJ)	8.9011	5.6044	4.61538	3.40659	4.61538	9.01099	1.97802	1.86813	5.8	0.62963	0.219512	0.944444	0.823529	0.738095
22.10.2016	Wrocław – Jarnołtów (WJ)	9.01099	5.38462	4.17582	3.07692	4.3956	9.01099	2.1978	1.75824	5.9	0.597561	0.243902	0.8	0.77551	0.7
22.10.2016	Wrocław – Jarnołtów (WJ)	8.79121	5.49451	4.3956	3.07692	3.84615	8.79121	2.1978	1.86813	5.75	0.625	0.25	0.85	0.8	0.8
22.10.2016	Wrocław – Jarnołtów (WJ)	9.34066	5.49451	4.3956	3.07692	4.28571	9.12088	2.08791	1.97802	5.5	0.588235	0.228916	0.947368	0.8	0.717949
22.10.2016	Wrocław – Jarnołtów (WJ)	9.01099	5.16484	4.28571	2.96703	4.17582	9.01099	1.86813	1.75824	5.5	0.573171	0.207317	0.941176	0.829787	0.710526
22.10.2016	Wrocław – Jarnołtów (WJ)	8.57143	5.16484	4.28571	2.85714	3.95604	8.57143	1.75824	1.53846	5.4	0.602564	0.205128	0.875	0.829787	0.722222
22.10.2016	Wrocław – Jarnołtów (WJ)	8.13187	5.27473	4.17582	2.63736	4.06593	8.13187	1.86813	1.53846	5.7	0.648649	0.22973	0.823529	0.791667	0.648649
22.10.2016	Wrocław – Jarnołtów (WJ)	8.24176	4.94505	3.95604	2.52747	3.73626	8.13187	1.97802	1.86813	5.6	0.6	0.243243	0.944444	0.8	0.676471
22.10.2016	Wrocław – Jarnołtów (WJ)	7.91209	4.72527	3.73626	2.63736	3.51648	8.13187	1.75824	1.64835	5.4	0.597222	0.216216	0.9375	0.790698	0.75
22.10.2016	Wrocław – Jarnołtów (WJ)	7.91209	4.83516	3.95604	2.96703	4.06593	8.13187	1.75824	1.42857	5.4	0.611111	0.216216	0.8125	0.818182	0.72973
22.10.2016	Wrocław – Jarnołtów (WJ)	7.8022	4.72527	3.95604	2.63736	3.73626	7.69231	1.53846	1.42857	5.4	0.605634	0.2	0.928571	0.837209	0.705882
22.10.2016	Wrocław – Jarnołtów (WJ)	7.8022	4.3956	3.73626	2.63736	3.62637	7.8022	1.86813	1.64835	5.25	0.56338	0.239437	0.882353	0.85	0.727273
22.10.2016	Wrocław – Jarnołtów (WJ)	8.02198	4.83516	3.84615	2.63736	3.73626	8.02198	1.75824	1.42857	5.3	0.60274	0.219178	0.8125	0.795455	0.705882
22.10.2016	Wrocław – Jarnołtów (WJ)	7.58242	4.61538	3.73626	2.63736	3.40659	7.47253	1.86813	1.75824	5.25	0.608696	0.25	0.941176	0.809524	0.774194
22.10.2016	Wrocław – Jarnołtów (WJ)	7.91209	5.6044	4.28571	2.85714	3.51648	7.91209	1.64835	1.42857	5.75	0.708333	0.208333	0.866667	0.764706	0.8125
22.10.2016	Wrocław – Jarnołtów (WJ)	8.13187	5.16484	3.84615	2.74725	3.51648	8.02198	1.97802	1.64835	5.5	0.635135	0.246575	0.833333	0.744681	0.78125
22.10.2016	Wrocław – Jarnołtów (WJ)	7.8022	4.72527	3.73626	2.74725	3.40659	7.8022	1.64835	1.64835	5.6	0.605634	0.211268	1	0.790698	0.806452
22.10.2016	Wrocław – Jarnołtów (WJ)	7.25275	4.28571	3.51648	2.52747	3.62637	6.7033	1.0989	1.0989	5	0.590909	0.163934	1	0.820513	0.69697
22.10.2016	Wrocław – Jarnołtów (WJ)	7.03297	4.06593	3.18681	2.41758	3.07692	6.92308	1.75824	1.53846	5.2	0.578125	0.253968	0.875	0.783784	0.785714
22.10.2016	Wrocław – Jarnołtów (WJ)	7.47253	4.3956	3.51648	2.41758	3.62637	7.36264	1.42857	1.42857	5.25	0.588235	0.19403	1	0.8	0.666667
22.10.2016	Wrocław – Jarnołtów (WJ)	8.13187	4.83516	4.06593	2.85714	3.84615	8.02198	1.53846	1.53846	5.5	0.594595	0.191781	1	0.840909	0.742857
22.10.2016	Wrocław – Jarnołtów (WJ)	7.58242	4.83516	3.84615	2.30769	3.07692	7.58242	1.64835	1.53846	5.25	0.637681	0.217391	0.933333	0.795455	0.75
22.10.2016	Wrocław – Jarnołtów (WJ)	7.36264	4.3956	3.73626	2.63736	3.51648	7.25275	1.31868	1.20879	5.25	0.597015	0.181818	0.916667	0.85	0.75
22.10.2016	Wrocław – Jarnołtów (WJ)	6.26374	3.62637	2.96703	2.1978	3.07692	6.26374	1.0989	0.989011	5.2	0.578947	0.175439	0.9	0.818182	0.714286
22.10.2016	Wrocław – Jarnołtów (WJ)	7.8022	4.83516	3.84615	2.63736	3.62637	7.47253	1.64835	1.42857	5.3	0.619718	0.220588	0.866667	0.795455	0.727273
15.10.2017	Wrocław – Jarnołtów (WJ)	7.47253	4.28571	3.73626	2.74725	3.40659	7.36264	1.42857	1.31868	5.2	0.573529	0.19403	0.923077	0.871795	0.806452
15.10.2017	Wrocław – Jarnołtów (WJ)	7.69231	4.61538	3.73626	2.74725	3.51648	7.69231	1.75824	1.53846	5.5	0.6	0.228571	0.875	0.809524	0.78125
15.10.2017	Wrocław – Jarnołtów (WJ)	7.58242	4.72527	3.84615	3.07692	3.73626	7.47253	1.53846	1.42857	5.25	0.623188	0.205882	0.928571	0.813953	0.823529
15.10.2017	Wrocław – Jarnołtów (WJ)	7.69231	4.72527	3.84615	2.96703	3.73626	7.69231	1.53846	1.42857	5.2	0.614286	0.2	0.928571	0.813953	0.794118
15.10.2017	Wrocław – Jarnołtów (WJ)	7.47253	4.28571	3.73626	3.18681	3.62637	7.47253	1.42857	1.42857	5.25	0.573529	0.191176	1	0.871795	0.878788
15.10.2017	Wrocław – Jarnołtów (WJ)	7.14286	4.3956	3.51648	2.74725	3.40659	7.14286	1.42857	1.42857	5.1	0.615385	0.2	1	0.8	0.806452
15.10.2017	Wrocław – Jarnołtów (WJ)	6.81319	4.28571	3.40659	2.41758	3.18681	6.7033	1.42857	1.42857	5.25	0.629032	0.213115	1	0.794872	0.758621
15.10.2017	Wrocław – Jarnołtów (WJ)	7.03297	4.61538	3.51648	2.63736	3.73626	6.81319	1.53846	1.53846	5.3	0.65625	0.225806	1	0.761905	0.705882
15.10.2017	Wrocław – Jarnołtów (WJ)	7.36264	4.50549	3.51648	2.85714	3.40659	7.14286	1.64835	1.42857	5.25	0.61194	0.230769	0.866667	0.780488	0.83871
15.10.2017	Wrocław – Jarnołtów (WJ)	7.03297	4.17582	3.51648	2.74725	3.2967	7.03297	1.64835	1.42857	5.25	0.59375	0.234375	0.866667	0.842105	0.833333
15.10.2017	Wrocław – Jarnołtów (WJ)	6.92308	4.28571	3.40659	2.63736	3.51648	6.92308	1.42857	1.42857	5.25	0.619048	0.206349	1	0.794872	0.75
15.10.2017	Wrocław – Jarnołtów (WJ)	7.03297	4.06593	3.2967	2.74725	3.18681	6.92308	1.53846	1.42857	5.2	0.578125	0.222222	0.928571	0.810811	0.862069
15.10.2017	Wrocław – Jarnołtów (WJ)	7.03297	4.50549	3.73626	2.63736	3.73626	6.81319	1.31868	1.0989	5.2	0.640625	0.193548	0.833333	0.829268	0.705882
15.10.2017	Wrocław – Jarnołtów (WJ)	7.03297	4.06593	3.51648	2.96703	3.51648	7.03297	1.31868	1.20879	5.2	0.578125	0.1875	0.916667	0.864865	0.84375
15.10.2017	Wrocław – Jarnołtów (WJ)	7.14286	3.95604	3.2967	2.63736	3.40659	6.92308	1.31868	1.31868	5.25	0.553846	0.190476	1	0.833333	0.774194
15.10.2017	Wrocław – Jarnołtów (WJ)	7.58242	4.3956	3.62637	2.74725	3.51648	6.59341	1.53846	1.42857	5.2	0.57971	0.233333	0.928571	0.825	0.78125
15.10.2017	Wrocław – Jarnołtów (WJ)	7.47253	4.3956	3.51648	2.96703	3.2967	7.36264	1.64835	1.31868	5.2	0.588235	0.223881	0.8	0.8	0.9
15.10.2017	Wrocław – Jarnołtów (WJ)	6.81319	4.61538	3.40659	2.74725	3.18681	6.7033	1.20879	1.20879	5.3	0.677419	0.180328	1	0.738095	0.862069
15.10.2017	Wrocław – Jarnołtów (WJ)	7.03297	4.17582	3.51648	2.96703	3.2967	6.92308	1.42857	1.31868	5.2	0.59375	0.206349	0.923077	0.842105	0.9
15.10.2017	Wrocław – Jarnołtów (WJ)	6.81319	4.28571	3.40659	2.74725	2.96703	6.7033	1.20879	1.20879	5.3	0.629032	0.180328	1	0.794872	0.925926
15.10.2017	Wrocław – Jarnołtów (WJ)	6.7033	4.72527	3.73626	2.74725	2.85714	6.7033	1.42857	1.31868	5.5	0.704918	0.213115	0.923077	0.790698	0.961538
15.10.2017	Wrocław – Jarnołtów (WJ)	6.92308	4.17582	3.51648	2.74725	3.2967	6.81319	1.31868	1.31868	5.25	0.603175	0.193548	1	0.842105	0.833333
15.10.2017	Wrocław – Jarnołtów (WJ)	7.36264	4.3956	3.62637	2.41758	3.2967	7.36264	1.42857	1.42857	5.2	0.597015	0.19403	1	0.825	0.733333
15.10.2017	Wrocław – Jarnołtów (WJ)	7.91209	4.83516	3.62637	2.41758	3.51648	7.69231	1.64835	1.53846	5.5	0.611111	0.214286	0.933333	0.75	0.6875
07.10.2018	Wrocław – Jarnołtów (WJ)	9.56044	5.27473	4.06593	3.07692	4.06593	9.34066	2.30769	1.86813	5.7	0.551724	0.247059	0.809524	0.770833	0.756757
07.10.2018	Wrocław – Jarnołtów (WJ)	9.34066	5.82418	4.50549	3.40659	4.28571	9.12088	1.86813	1.53846	5.9	0.623529	0.204819	0.823529	0.773585	0.794872
07.10.2018	Wrocław – Jarnołtów (WJ)	8.68132	5.49451	4.17582	2.74725	3.95604	8.46154	2.08791	1.86813	5.75	0.632911	0.246753	0.894737	0.76	0.694444
07.10.2018	Wrocław – Jarnołtów (WJ)	9.45055	5.71429	4.61538	2.85714	4.06593	9.45055	2.08791	1.86813	5.75	0.604651	0.22093	0.894737	0.807692	0.702703
07.10.2018	Wrocław – Jarnołtów (WJ)	8.02198	4.94505	3.84615	2.63736	3.84615	8.13187	1.53846	1.42857	5.4	0.616438	0.189189	0.928571	0.777778	0.685714
07.10.2018	Wrocław – Jarnołtów (WJ)	8.24176	4.50549	3.73626	2.85714	3.51648	8.13187	2.08791	1.97802	5.25	0.546667	0.256757	0.947368	0.829268	0.8125
07.10.2018	Wrocław – Jarnołtów (WJ)	8.35165	5.6044	4.3956	3.2967	3.95604	8.13187	1.42857	1.31868	5.6	0.671053	0.175676	0.923077	0.784314	0.833333
07.10.2018	Wrocław – Jarnołtów (WJ)	8.02198	5.16484	3.95604	2.63736	3.62637	7.91209	1.64835	1.53846	5.25	0.643836	0.208333	0.933333	0.765957	0.727273
07.10.2018	Wrocław – Jarnołtów (WJ)	8.35165	5.27473	4.17582	2.74725	4.17582	8.24176	1.42857	1.31868	5.3	0.631579	0.173333	0.923077	0.791667	0.657895
07.10.2018	Wrocław – Jarnołtów (WJ)	8.46154	5.49451	4.17582	2.96703	4.06593	8.46154	1.86813	1.64835	5.7	0.649351	0.220779	0.882353	0.76	0.72973
07.10.2018	Wrocław – Jarnołtów (WJ)	8.13187	5.05495	3.95604	3.07692	3.73626	7.91209	1.86813	1.75824	5.5	0.621622	0.236111	0.941176	0.782609	0.823529
07.10.2018	Wrocław – Jarnołtów (WJ)	8.46154	4.83516	3.84615	2.63736	3.84615	8.35165	1.97802	1.86813	5.4	0.571429	0.236842	0.944444	0.795455	0.685714
07.10.2018	Wrocław – Jarnołtów (WJ)	7.91209	4.72527	3.73626	2.63736	3.62637	7.69231	1.86813	1.64835	5.5	0.597222	0.242857	0.882353	0.790698	0.727273
07.10.2018	Wrocław – Jarnołtów (WJ)	8.13187	4.17582	3.51648	2.63736	3.51648	8.02198	1.64835	1.53846	5.3	0.513514	0.205479	0.933333	0.842105	0.75
07.10.2018	Wrocław – Jarnołtów (WJ)	7.91209	4.28571	3.51648	2.74725	3.2967	7.91209	1.97802	1.64835	5.3	0.541667	0.25	0.833333	0.820513	0.833333
07.10.2018	Wrocław – Jarnołtów (WJ)	7.8022	5.05495	3.95604	3.07692	3.62637	7.69231	1.42857	1.31868	5.4	0.647887	0.185714	0.923077	0.782609	0.848485
07.10.2018	Wrocław – Jarnołtów (WJ)	7.25275	4.17582	3.2967	2.41758	4.28571	7.14286	1.75824	1.53846	5.3	0.575758	0.246154	0.875	0.789474	0.564103
07.10.2018	Wrocław – Jarnołtów (WJ)	7.47253	4.17582	3.51648	2.41758	3.40659	7.14286	1.53846	1.42857	5.25	0.558824	0.215385	0.928571	0.842105	0.709677
07.10.2018	Wrocław – Jarnołtów (WJ)	8.24176	4.61538	3.95604	2.74725	3.51648	8.13187	1.75824	1.75824	5.4	0.56	0.216216	1	0.857143	0.78125
07.10.2018	Wrocław – Jarnołtów (WJ)	7.47253	4.61538	3.84615	2.96703	3.84615	7.47253	1.53846	1.42857	5.5	0.617647	0.205882	0.928571	0.833333	0.771429
07.10.2018	Wrocław – Jarnołtów (WJ)	7.69231	4.72527	3.84615	3.07692	4.06593	7.47253	1.64835	1.31868	5.3	0.614286	0.220588	0.8	0.813953	0.756757
07.10.2018	Wrocław – Jarnołtów (WJ)	6.92308	4.3956	3.51648	2.74725	3.2967	6.92308	1.0989	1.0989	5	0.634921	0.15873	1	0.8	0.833333
07.10.2018	Wrocław – Jarnołtów (WJ)	6.92308	4.28571	3.62637	3.18681	3.84615	6.92308	1.42857	1.31868	5	0.619048	0.206349	0.923077	0.846154	0.828571
22.09.2019	Wrocław – Jarnołtów (WJ)	8.24176	5.16484	4.17582	2.85714	3.73626	8.24176	1.64835	1.53846	5.5	0.626667	0.2	0.933333	0.808511	0.764706
22.09.2019	Wrocław – Jarnołtów (WJ)	7.8022	4.28571	3.73626	3.07692	3.84615	7.69231	1.75824	1.64835	5.5	0.549296	0.228571	0.9375	0.871795	0.8
22.09.2019	Wrocław – Jarnołtów (WJ)	7.14286	4.17582	3.51648	2.74725	3.2967	6.15385	1.31868	1.31868	5	0.584615	0.214286	1	0.842105	0.833333
22.09.2019	Wrocław – Jarnołtów (WJ)	7.47253	4.17582	3.73626	3.07692	3.95604	7.36264	1.42857	1.31868	5	0.558824	0.19403	0.923077	0.894737	0.777778
22.09.2019	Wrocław – Jarnołtów (WJ)	6.81319	3.95604	3.07692	2.41758	3.07692	6.7033	1.20879	1.20879	5	0.580645	0.180328	1	0.777778	0.785714
22.09.2019	Wrocław – Jarnołtów (WJ)	6.7033	4.17582	3.40659	2.74725	3.2967	6.7033	1.31868	1.20879	5.25	0.622951	0.196721	0.916667	0.815789	0.833333
14.11.2015	Wrocław – Las Pilczycki (WLP)	9.01099	4.94505	4.28571	3.07692	4.06593	8.79121	1.86813	1.53846	5.5	0.54878	0.2125	0.823529	0.866667	0.756757
14.11.2015	Wrocław – Las Pilczycki (WLP)	8.57143	4.83516	4.06593	2.74725	4.06593	8.68132	1.97802	1.75824	5.5	0.564103	0.227848	0.888889	0.840909	0.675676
14.11.2015	Wrocław – Las Pilczycki (WLP)	8.46154	5.16484	4.17582	2.74725	4.17582	8.57143	1.64835	1.42857	5.7	0.61039	0.192308	0.866667	0.808511	0.657895
14.11.2015	Wrocław – Las Pilczycki (WLP)	9.34066	5.49451	4.50549	3.2967	4.28571	9.23077	2.1978	2.08791	6.2	0.588235	0.238095	0.95	0.82	0.769231
14.11.2015	Wrocław – Las Pilczycki (WLP)	8.02198	4.83516	3.73626	2.63736	3.62637	8.13187	1.64835	1.64835	5.5	0.60274	0.202703	1	0.772727	0.727273
14.11.2015	Wrocław – Las Pilczycki (WLP)	8.68132	5.05495	3.95604	2.74725	3.95604	8.57143	1.75824	1.75824	5.75	0.582278	0.205128	1	0.782609	0.694444
14.11.2015	Wrocław – Las Pilczycki (WLP)	7.91209	5.38462	4.3956	3.07692	3.73626	8.02198	1.64835	1.53846	5.7	0.680556	0.205479	0.933333	0.816327	0.823529
14.11.2015	Wrocław – Las Pilczycki (WLP)	8.24176	4.61538	3.84615	2.74725	3.73626	8.24176	1.86813	1.64835	5.5	0.56	0.226667	0.882353	0.833333	0.735294
14.11.2015	Wrocław – Las Pilczycki (WLP)	8.24176	4.94505	3.84615	2.63736	3.84615	8.13187	1.86813	1.75824	5.6	0.6	0.22973	0.941176	0.777778	0.685714
14.11.2015	Wrocław – Las Pilczycki (WLP)	8.46154	4.83516	3.95604	2.52747	3.84615	8.35165	1.97802	1.75824	5.5	0.571429	0.236842	0.888889	0.818182	0.657143
14.11.2015	Wrocław – Las Pilczycki (WLP)	8.35165	5.05495	4.06593	2.74725	3.73626	8.24176	1.75824	1.64835	5.5	0.605263	0.213333	0.9375	0.804348	0.735294
14.11.2015	Wrocław – Las Pilczycki (WLP)	8.35165	4.72527	3.84615	2.85714	3.95604	8.24176	1.86813	1.75824	5.3	0.565789	0.226667	0.941176	0.813953	0.722222
14.11.2015	Wrocław – Las Pilczycki (WLP)	7.91209	4.72527	3.84615	2.74725	3.51648	7.8022	1.75824	1.64835	5.4	0.597222	0.225352	0.9375	0.813953	0.78125
14.11.2015	Wrocław – Las Pilczycki (WLP)	7.8022	5.05495	3.95604	2.63736	3.73626	7.8022	1.75824	1.64835	5.7	0.647887	0.225352	0.9375	0.782609	0.705882
14.11.2015	Wrocław – Las Pilczycki (WLP)	7.69231	4.61538	3.84615	2.41758	3.51648	7.58242	1.53846	1.53846	5.5	0.6	0.202899	1	0.833333	0.6875
14.11.2015	Wrocław – Las Pilczycki (WLP)	7.91209	5.05495	4.06593	3.07692	3.62637	7.8022	1.75824	1.75824	5.5	0.638889	0.225352	1	0.804348	0.848485
14.11.2015	Wrocław – Las Pilczycki (WLP)	7.91209	4.50549	3.62637	2.52747	3.84615	7.91209	1.64835	1.53846	5.6	0.569444	0.208333	0.933333	0.804878	0.657143
14.11.2015	Wrocław – Las Pilczycki (WLP)	7.91209	5.05495	4.06593	2.85714	3.51648	7.91209	1.75824	1.64835	5.75	0.638889	0.222222	0.9375	0.804348	0.8125
14.11.2015	Wrocław – Las Pilczycki (WLP)	8.02198	4.28571	3.62637	2.63736	3.84615	7.8022	1.64835	1.64835	5.3	0.534247	0.211268	1	0.846154	0.685714
14.11.2015	Wrocław – Las Pilczycki (WLP)	7.58242	4.28571	3.62637	2.96703	3.62637	7.58242	1.53846	1.42857	5.2	0.565217	0.202899	0.928571	0.846154	0.818182
14.11.2015	Wrocław – Las Pilczycki (WLP)	7.58242	4.72527	3.73626	2.63736	3.51648	7.58242	1.64835	1.42857	5.5	0.623188	0.217391	0.866667	0.790698	0.75
14.11.2015	Wrocław – Las Pilczycki (WLP)	7.58242	4.50549	3.73626	2.74725	3.62637	7.58242	1.64835	1.64835	5.2	0.594203	0.217391	1	0.829268	0.757576
14.11.2015	Wrocław – Las Pilczycki (WLP)	7.47253	4.50549	3.62637	2.08791	3.2967	7.36264	1.42857	1.42857	5.5	0.602941	0.19403	1	0.804878	0.633333
14.11.2015	Wrocław – Las Pilczycki (WLP)	7.47253	4.50549	3.73626	2.63736	3.73626	7.36264	1.42857	1.42857	5.6	0.602941	0.19403	1	0.829268	0.705882
14.11.2015	Wrocław – Las Pilczycki (WLP)	7.91209	4.94505	3.84615	2.74725	3.62637	7.8022	1.64835	1.42857	5.4	0.625	0.211268	0.866667	0.777778	0.757576
14.11.2015	Wrocław – Las Pilczycki (WLP)	8.24176	4.3956	3.62637	2.63736	3.73626	8.13187	1.75824	1.75824	5.4	0.533333	0.216216	1	0.825	0.705882
14.11.2015	Wrocław – Las Pilczycki (WLP)	7.25275	4.83516	3.62637	2.1978	3.2967	7.14286	1.64835	1.42857	5.5	0.666667	0.230769	0.866667	0.75	0.666667
14.11.2015	Wrocław – Las Pilczycki (WLP)	7.91209	4.3956	3.62637	2.63736	3.51648	7.8022	1.64835	1.53846	5.3	0.555556	0.211268	0.933333	0.825	0.75
14.11.2015	Wrocław – Las Pilczycki (WLP)	7.69231	4.3956	3.40659	2.41758	3.18681	7.8022	1.97802	1.75824	5.5	0.571429	0.253521	0.888889	0.775	0.758621
14.11.2015	Wrocław – Las Pilczycki (WLP)	7.69231	4.3956	3.73626	2.52747	3.62637	7.58242	1.64835	1.53846	5	0.571429	0.217391	0.933333	0.85	0.69697
22.10.2016	Wrocław – Las Pilczycki (WLP)	8.24176	4.83516	3.84615	2.85714	3.84615	8.24176	1.64835	1.42857	5.8	0.586667	0.2	0.866667	0.795455	0.742857
22.10.2016	Wrocław – Las Pilczycki (WLP)	8.57143	5.16484	3.84615	2.74725	3.95604	8.24176	1.97802	1.64835	5.7	0.602564	0.24	0.833333	0.744681	0.694444
22.10.2016	Wrocław – Las Pilczycki (WLP)	8.68132	4.3956	3.84615	2.96703	3.84615	8.46154	1.97802	1.75824	5.4	0.506329	0.233766	0.888889	0.875	0.771429
22.10.2016	Wrocław – Las Pilczycki (WLP)	8.35165	4.61538	3.84615	2.74725	4.06593	8.24176	1.64835	1.64835	5.4	0.552632	0.2	1	0.833333	0.675676
22.10.2016	Wrocław – Las Pilczycki (WLP)	8.02198	4.50549	3.73626	2.63736	3.40659	7.91209	1.75824	1.64835	5.6	0.561644	0.222222	0.9375	0.829268	0.774194
22.10.2016	Wrocław – Las Pilczycki (WLP)	7.8022	4.06593	3.40659	2.41758	3.62637	7.91209	1.75824	1.53846	5.3	0.521127	0.222222	0.875	0.837838	0.666667
22.10.2016	Wrocław – Las Pilczycki (WLP)	8.02198	4.3956	3.51648	2.74725	3.40659	8.02198	1.75824	1.75824	5.5	0.547945	0.219178	1	0.8	0.806452
22.10.2016	Wrocław – Las Pilczycki (WLP)	8.13187	4.83516	3.84615	2.85714	3.51648	8.02198	1.75824	1.64835	5.4	0.594595	0.219178	0.9375	0.795455	0.8125
22.10.2016	Wrocław – Las Pilczycki (WLP)	7.69231	4.17582	3.2967	2.52747	3.51648	7.47253	1.75824	1.64835	5.25	0.542857	0.235294	0.9375	0.789474	0.71875
22.10.2016	Wrocław – Las Pilczycki (WLP)	7.58242	4.3956	3.51648	2.74725	3.40659	7.47253	1.64835	1.42857	5.4	0.57971	0.220588	0.866667	0.8	0.806452
22.10.2016	Wrocław – Las Pilczycki (WLP)	8.13187	5.05495	4.06593	2.96703	3.51648	8.02198	1.64835	1.42857	5.8	0.621622	0.205479	0.866667	0.804348	0.84375
22.10.2016	Wrocław – Las Pilczycki (WLP)	8.35165	5.05495	4.17582	3.2967	3.95604	8.35165	1.75824	1.42857	5.3	0.605263	0.210526	0.8125	0.826087	0.833333
22.10.2016	Wrocław – Las Pilczycki (WLP)	8.13187	4.83516	3.95604	3.18681	3.95604	8.24176	1.42857	1.31868	5.3	0.594595	0.173333	0.923077	0.818182	0.805556
22.10.2016	Wrocław – Las Pilczycki (WLP)	7.69231	4.61538	3.84615	2.74725	3.2967	7.69231	1.64835	1.42857	5.4	0.6	0.214286	0.866667	0.833333	0.833333
22.10.2016	Wrocław – Las Pilczycki (WLP)	7.03297	3.95604	3.40659	2.74725	2.96703	6.92308	1.53846	1.31868	5.1	0.5625	0.222222	0.857143	0.861111	0.925926
22.10.2016	Wrocław – Las Pilczycki (WLP)	6.81319	3.95604	3.40659	2.63736	2.85714	6.59341	1.20879	0.989011	5.1	0.580645	0.183333	0.818182	0.861111	0.923077
15.10.2017	Wrocław – Las Pilczycki (WLP)	8.24176	5.05495	4.50549	3.07692	3.84615	8.13187	1.64835	1.53846	5.7	0.613333	0.202703	0.933333	0.891304	0.8
15.10.2017	Wrocław – Las Pilczycki (WLP)	7.8022	4.3956	3.73626	3.07692	3.84615	7.8022	1.53846	1.42857	5.25	0.56338	0.197183	0.928571	0.85	0.8
15.10.2017	Wrocław – Las Pilczycki (WLP)	8.24176	4.61538	3.73626	2.74725	3.40659	8.24176	1.97802	1.86813	5.7	0.56	0.24	0.944444	0.809524	0.806452
15.10.2017	Wrocław – Las Pilczycki (WLP)	7.69231	4.50549	3.51648	2.63736	3.40659	7.69231	1.64835	1.42857	5.7	0.585714	0.214286	0.866667	0.780488	0.774194
15.10.2017	Wrocław – Las Pilczycki (WLP)	7.69231	4.61538	3.95604	3.07692	3.51648	7.47253	1.42857	1.20879	5.25	0.6	0.191176	0.846154	0.857143	0.875
15.10.2017	Wrocław – Las Pilczycki (WLP)	7.69231	4.3956	3.51648	2.85714	3.84615	7.58242	1.42857	1.20879	5.4	0.571429	0.188406	0.846154	0.8	0.742857
15.10.2017	Wrocław – Las Pilczycki (WLP)	7.91209	3.95604	3.51648	2.96703	3.51648	7.69231	1.75824	1.53846	5.4	0.5	0.228571	0.875	0.888889	0.84375
15.10.2017	Wrocław – Las Pilczycki (WLP)	7.8022	4.17582	3.51648	2.74725	3.62637	7.69231	1.64835	1.42857	5.4	0.535211	0.214286	0.866667	0.842105	0.757576
15.10.2017	Wrocław – Las Pilczycki (WLP)	7.58242	4.3956	3.73626	2.85714	3.2967	7.47253	1.75824	1.64835	5.5	0.57971	0.235294	0.9375	0.85	0.866667
15.10.2017	Wrocław – Las Pilczycki (WLP)	7.47253	4.3956	3.73626	2.74725	3.40659	7.25275	1.53846	1.42857	5.5	0.588235	0.212121	0.928571	0.85	0.806452
15.10.2017	Wrocław – Las Pilczycki (WLP)	7.69231	4.06593	3.62637	2.74725	3.62637	7.47253	1.42857	1.20879	5.1	0.528571	0.191176	0.846154	0.891892	0.757576
15.10.2017	Wrocław – Las Pilczycki (WLP)	7.8022	4.17582	3.73626	2.63736	3.51648	7.69231	1.64835	1.64835	5.3	0.535211	0.214286	1	0.894737	0.75
15.10.2017	Wrocław – Las Pilczycki (WLP)	7.47253	3.84615	3.51648	2.63736	3.2967	7.47253	1.42857	1.31868	5.3	0.514706	0.191176	0.923077	0.914286	0.8
15.10.2017	Wrocław – Las Pilczycki (WLP)	7.69231	4.17582	3.40659	2.63736	3.51648	7.47253	1.64835	1.53846	5.5	0.542857	0.220588	0.933333	0.815789	0.75
15.10.2017	Wrocław – Las Pilczycki (WLP)	7.25275	4.17582	3.51648	2.63736	3.2967	7.25275	1.31868	1.20879	5.5	0.575758	0.181818	0.916667	0.842105	0.8
15.10.2017	Wrocław – Las Pilczycki (WLP)	7.14286	4.3956	3.62637	2.74725	3.40659	7.14286	1.42857	1.31868	5.3	0.615385	0.2	0.923077	0.825	0.806452
15.10.2017	Wrocław – Las Pilczycki (WLP)	7.14286	4.28571	3.73626	2.96703	3.62637	7.03297	1.64835	1.53846	5.3	0.6	0.234375	0.933333	0.871795	0.818182
15.10.2017	Wrocław – Las Pilczycki (WLP)	7.25275	4.61538	3.73626	2.96703	3.40659	7.03297	1.20879	0.989011	5.2	0.636364	0.171875	0.818182	0.809524	0.870968
15.10.2017	Wrocław – Las Pilczycki (WLP)	7.14286	4.06593	3.51648	2.74725	3.18681	6.92308	1.42857	1.31868	5.25	0.569231	0.206349	0.923077	0.864865	0.862069
15.10.2017	Wrocław – Las Pilczycki (WLP)	7.14286	4.06593	3.51648	2.74725	3.18681	6.92308	1.31868	1.20879	5.25	0.569231	0.190476	0.916667	0.864865	0.862069
07.10.2018	Wrocław – Las Pilczycki (WLP)	7.25275	3.84615	3.2967	2.1978	3.40659	7.25275	1.64835	1.53846	5.5	0.530303	0.227273	0.933333	0.857143	0.645161
07.10.2018	Wrocław – Las Pilczycki (WLP)	7.14286	4.06593	3.2967	2.30769	3.2967	7.03297	1.53846	1.42857	5.4	0.569231	0.21875	0.928571	0.810811	0.7
07.10.2018	Wrocław – Las Pilczycki (WLP)	7.8022	4.72527	3.84615	2.85714	3.51648	7.8022	1.75824	1.64835	6	0.605634	0.225352	0.9375	0.813953	0.8125
07.10.2018	Wrocław – Las Pilczycki (WLP)	7.91209	4.72527	3.84615	2.63736	3.2967	7.91209	1.86813	1.75824	5.9	0.597222	0.236111	0.941176	0.813953	0.8
07.10.2018	Wrocław – Las Pilczycki (WLP)	7.36264	4.06593	3.51648	2.63736	3.2967	7.25275	1.53846	1.42857	5.5	0.552239	0.212121	0.928571	0.864865	0.8
07.10.2018	Wrocław – Las Pilczycki (WLP)	7.47253	4.28571	3.51648	2.74725	3.51648	7.47253	1.64835	1.64835	5.3	0.573529	0.220588	1	0.820513	0.78125
07.10.2018	Wrocław – Las Pilczycki (WLP)	7.69231	4.28571	3.62637	2.85714	3.62637	7.36264	1.53846	1.42857	5.6	0.557143	0.208955	0.928571	0.846154	0.787879
07.10.2018	Wrocław – Las Pilczycki (WLP)	7.36264	3.84615	3.51648	2.74725	3.73626	7.25275	1.31868	1.20879	5.5	0.522388	0.181818	0.916667	0.914286	0.735294
07.10.2018	Wrocław – Las Pilczycki (WLP)	7.03297	4.06593	3.40659	2.63736	3.40659	6.92308	1.42857	1.31868	5.5	0.578125	0.206349	0.923077	0.837838	0.774194
07.10.2018	Wrocław – Las Pilczycki (WLP)	6.92308	3.95604	3.40659	2.74725	2.85714	6.92308	1.64835	1.42857	5.25	0.571429	0.238095	0.866667	0.861111	0.961538
07.10.2018	Wrocław – Las Pilczycki (WLP)	7.14286	3.73626	3.2967	2.74725	3.2967	7.14286	1.53846	1.53846	5	0.523077	0.215385	1	0.882353	0.833333
07.10.2018	Wrocław – Las Pilczycki (WLP)	7.25275	4.06593	3.62637	2.74725	3.18681	7.36264	1.64835	1.42857	5.2	0.560606	0.223881	0.866667	0.891892	0.862069
07.10.2018	Wrocław – Las Pilczycki (WLP)	7.14286	3.84615	3.18681	2.52747	3.18681	6.92308	1.31868	1.31868	5.25	0.538462	0.190476	1	0.828571	0.793103
07.10.2018	Wrocław – Las Pilczycki (WLP)	6.92308	4.17582	3.40659	2.63736	3.18681	6.92308	1.53846	1.42857	5.5	0.603175	0.222222	0.928571	0.815789	0.827586
07.10.2018	Wrocław – Las Pilczycki (WLP)	6.92308	3.84615	3.2967	2.52747	3.51648	6.81319	1.20879	1.20879	5.5	0.555556	0.177419	1	0.857143	0.71875
07.10.2018	Wrocław – Las Pilczycki (WLP)	6.81319	3.84615	3.2967	2.41758	3.18681	6.92308	1.53846	1.42857	5.4	0.564516	0.222222	0.928571	0.857143	0.758621
07.10.2018	Wrocław – Las Pilczycki (WLP)	6.92308	3.84615	3.2967	2.63736	3.2967	6.92308	1.53846	1.42857	5.1	0.555556	0.222222	0.928571	0.857143	0.8
07.10.2018	Wrocław – Las Pilczycki (WLP)	6.81319	3.84615	3.40659	2.63736	3.2967	6.7033	1.53846	1.42857	5.25	0.564516	0.229508	0.928571	0.885714	0.8
07.10.2018	Wrocław – Las Pilczycki (WLP)	6.7033	3.84615	3.18681	2.41758	2.85714	6.81319	1.42857	1.42857	5.25	0.57377	0.209677	1	0.828571	0.846154
07.10.2018	Wrocław – Las Pilczycki (WLP)	6.7033	3.84615	3.18681	2.41758	2.96703	6.81319	1.64835	1.42857	5.1	0.57377	0.241935	0.866667	0.828571	0.814815
22.09.2019	Wrocław – Las Pilczycki (WLP)	6.81319	3.84615	3.40659	2.52747	3.18681	6.7033	1.20879	1.20879	5	0.564516	0.180328	1	0.885714	0.793103
22.09.2019	Wrocław – Las Pilczycki (WLP)	6.48352	3.73626	3.2967	2.63736	3.18681	6.48352	1.31868	1.20879	5	0.576271	0.20339	0.916667	0.882353	0.827586
22.09.2019	Wrocław – Las Pilczycki (WLP)	6.37363	3.73626	3.18681	2.63736	2.96703	6.26374	1.20879	1.20879	5	0.586207	0.192982	1	0.852941	0.888889
22.09.2019	Wrocław – Las Pilczycki (WLP)	6.7033	3.84615	3.18681	2.52747	3.07692	6.59341	1.31868	1.31868	5	0.57377	0.2	1	0.828571	0.821429
22.09.2019	Wrocław – Las Pilczycki (WLP)	6.48352	3.95604	3.40659	2.74725	3.18681	6.37363	1.0989	1.0989	5	0.610169	0.172414	1	0.861111	0.862069
22.09.2019	Wrocław – Las Pilczycki (WLP)	6.37363	3.73626	3.07692	2.63736	2.96703	6.37363	1.42857	1.20879	5	0.586207	0.224138	0.846154	0.823529	0.888889
22.09.2019	Wrocław – Las Pilczycki (WLP)	7.91209	4.3956	3.62637	2.85714	3.51648	7.91209	1.64835	1.64835	5.4	0.555556	0.208333	1	0.825	0.8125
22.09.2019	Wrocław – Las Pilczycki (WLP)	7.14286	4.17582	3.2967	2.30769	3.18681	7.14286	1.42857	1.42857	5.6	0.584615	0.2	1	0.789474	0.724138
01.10.2016	Lubawka 1 (L1)	8.79121	5.71429	4.50549	2.96703	4.17582	8.57143	1.75824	1.64835	5.8	0.65	0.205128	0.9375	0.788462	0.710526
01.10.2016	Lubawka 1 (L1)	7.91209	5.49451	4.06593	2.52747	3.51648	8.02198	1.42857	1.31868	5.8	0.694444	0.178082	0.923077	0.74	0.71875
01.10.2016	Lubawka 1 (L1)	9.12088	6.04396	4.72527	3.2967	4.3956	9.01099	1.64835	1.42857	5.8	0.662651	0.182927	0.866667	0.781818	0.75
01.10.2016	Lubawka 1 (L1)	8.57143	5.27473	4.06593	2.74725	4.17582	8.46154	1.42857	1.31868	5.5	0.615385	0.168831	0.923077	0.770833	0.657895
01.10.2016	Lubawka 1 (L1)	7.91209	4.61538	3.51648	2.74725	3.51648	8.02198	1.97802	1.64835	5.25	0.583333	0.246575	0.833333	0.761905	0.78125
01.10.2016	Lubawka 1 (L1)	7.91209	4.94505	3.84615	2.74725	3.62637	7.69231	1.53846	1.31868	5.5	0.625	0.2	0.857143	0.777778	0.757576
01.10.2016	Lubawka 1 (L1)	8.02198	4.61538	3.73626	2.41758	3.84615	7.91209	1.31868	1.20879	5.4	0.575342	0.166667	0.916667	0.809524	0.628571
01.10.2016	Lubawka 1 (L1)	7.91209	4.3956	3.62637	2.74725	3.62637	8.02198	1.42857	1.42857	5.1	0.555556	0.178082	1	0.825	0.757576
01.10.2016	Lubawka 1 (L1)	8.13187	4.83516	3.84615	2.85714	3.84615	7.91209	1.42857	1.20879	5.4	0.594595	0.180556	0.846154	0.795455	0.742857
01.10.2016	Lubawka 1 (L1)	7.91209	5.16484	3.84615	2.41758	3.62637	7.91209	1.53846	1.42857	5.7	0.652778	0.194444	0.928571	0.744681	0.666667
01.10.2016	Lubawka 1 (L1)	7.91209	5.05495	3.84615	2.63736	3.73626	7.91209	1.86813	1.53846	5.7	0.638889	0.236111	0.823529	0.76087	0.705882
01.10.2016	Lubawka 1 (L1)	7.14286	4.17582	3.2967	2.30769	2.96703	6.92308	1.31868	1.20879	5.25	0.584615	0.190476	0.916667	0.789474	0.777778
01.10.2016	Lubawka 1 (L1)	7.91209	4.50549	3.73626	2.85714	3.62637	7.91209	1.64835	1.42857	5.4	0.569444	0.208333	0.866667	0.829268	0.787879
01.10.2016	Lubawka 1 (L1)	7.69231	5.16484	3.95604	2.41758	3.51648	7.69231	1.42857	1.31868	5.3	0.671429	0.185714	0.923077	0.765957	0.6875
01.10.2016	Lubawka 1 (L1)	7.25275	4.3956	3.2967	2.30769	3.2967	7.14286	1.53846	1.31868	5.3	0.606061	0.215385	0.857143	0.75	0.7
01.10.2016	Lubawka 1 (L1)	7.47253	4.61538	3.62637	2.52747	3.2967	7.47253	1.86813	1.53846	5.3	0.617647	0.25	0.823529	0.785714	0.766667
01.10.2016	Lubawka 1 (L1)	7.14286	4.3956	3.51648	2.63736	3.40659	7.14286	1.53846	1.31868	5.2	0.615385	0.215385	0.857143	0.8	0.774194
01.10.2016	Lubawka 1 (L1)	6.81319	3.84615	3.18681	2.41758	3.2967	6.81319	1.42857	1.42857	5.25	0.564516	0.209677	1	0.828571	0.733333
01.10.2016	Lubawka 1 (L1)	8.13187	4.83516	3.84615	2.63736	3.62637	8.02198	1.64835	1.42857	5.5	0.594595	0.205479	0.866667	0.795455	0.727273
01.10.2016	Lubawka 1 (L1)	8.24176	4.83516	3.84615	2.85714	4.17582	8.24176	1.53846	1.31868	5.5	0.586667	0.186667	0.857143	0.795455	0.684211
07.10.2017	Lubawka 1 (L1)	8.13187	4.94505	3.95604	2.63736	3.95604	8.02198	1.42857	1.31868	5.7	0.608108	0.178082	0.923077	0.8	0.666667
07.10.2017	Lubawka 1 (L1)	7.47253	4.61538	3.73626	2.74725	3.18681	7.47253	1.53846	1.42857	5.4	0.617647	0.205882	0.928571	0.809524	0.862069
07.10.2017	Lubawka 1 (L1)	6.59341	3.95604	3.2967	2.52747	2.96703	6.59341	1.31868	1.20879	5	0.6	0.2	0.916667	0.833333	0.851852
07.10.2017	Lubawka 1 (L1)	8.46154	4.83516	3.95604	2.85714	3.95604	8.46154	1.86813	1.75824	5.25	0.571429	0.220779	0.941176	0.818182	0.722222
07.10.2017	Lubawka 1 (L1)	8.13187	5.16484	4.17582	2.74725	3.62637	7.91209	1.42857	1.42857	5.5	0.635135	0.180556	1	0.808511	0.757576
07.10.2017	Lubawka 1 (L1)	8.13187	5.05495	3.95604	2.63736	3.84615	8.13187	1.53846	1.42857	5.25	0.621622	0.189189	0.928571	0.782609	0.685714
07.10.2017	Lubawka 1 (L1)	8.02198	5.16484	3.95604	2.85714	3.73626	7.91209	1.31868	1.20879	5.25	0.643836	0.166667	0.916667	0.765957	0.764706
07.10.2017	Lubawka 1 (L1)	8.02198	5.05495	3.95604	2.74725	3.62637	7.91209	1.75824	1.64835	5.4	0.630137	0.222222	0.9375	0.782609	0.757576
07.10.2017	Lubawka 1 (L1)	8.35165	4.94505	3.95604	2.63736	3.73626	8.46154	1.86813	1.64835	5.5	0.592105	0.220779	0.882353	0.8	0.705882
07.10.2017	Lubawka 1 (L1)	7.58242	4.50549	3.62637	2.74725	3.62637	7.58242	1.42857	1.31868	5.3	0.594203	0.188406	0.923077	0.804878	0.757576
07.10.2017	Lubawka 1 (L1)	7.69231	4.3956	3.51648	2.74725	3.51648	7.69231	1.86813	1.42857	5.1	0.571429	0.242857	0.764706	0.8	0.78125
07.10.2017	Lubawka 1 (L1)	7.91209	4.94505	3.95604	2.74725	3.51648	7.8022	1.53846	1.31868	5.3	0.625	0.197183	0.857143	0.8	0.78125
07.10.2017	Lubawka 1 (L1)	7.58242	4.17582	3.51648	2.52747	3.51648	7.58242	1.64835	1.53846	5.5	0.550725	0.217391	0.933333	0.842105	0.71875
07.10.2017	Lubawka 1 (L1)	7.58242	4.3956	3.62637	2.74725	3.62637	7.47253	1.31868	1.20879	5.25	0.57971	0.176471	0.916667	0.825	0.757576
07.10.2017	Lubawka 1 (L1)	6.92308	4.17582	3.2967	2.1978	3.07692	6.92308	1.53846	1.31868	5.2	0.603175	0.222222	0.857143	0.789474	0.714286
07.10.2017	Lubawka 1 (L1)	7.03297	4.3956	3.40659	2.30769	3.40659	6.81319	1.31868	1.20879	5.3	0.625	0.193548	0.916667	0.775	0.677419
07.10.2017	Lubawka 1 (L1)	7.25275	4.3956	3.51648	2.63736	3.2967	7.36264	1.42857	1.42857	5.5	0.606061	0.19403	1	0.8	0.8
07.10.2017	Lubawka 1 (L1)	7.25275	4.17582	3.51648	2.30769	3.2967	7.14286	1.53846	1.42857	5.25	0.575758	0.215385	0.928571	0.842105	0.7
07.10.2017	Lubawka 1 (L1)	6.59341	3.73626	3.2967	2.41758	3.18681	6.7033	1.31868	1.0989	4.9	0.566667	0.196721	0.833333	0.882353	0.758621
07.10.2017	Lubawka 1 (L1)	7.36264	4.61538	3.62637	2.52747	3.2967	7.25275	1.53846	1.31868	5.4	0.626866	0.212121	0.857143	0.785714	0.766667
01.10.2018	Lubawka 1 (L1)	8.35165	4.94505	3.95604	2.63736	3.73626	8.24176	1.75824	1.64835	5.6	0.592105	0.213333	0.9375	0.8	0.705882
01.10.2018	Lubawka 1 (L1)	8.24176	5.05495	4.06593	2.96703	3.95604	8.13187	1.75824	1.53846	5.7	0.613333	0.216216	0.875	0.804348	0.75
01.10.2018	Lubawka 1 (L1)	8.68132	5.6044	4.28571	3.18681	3.95604	8.46154	1.64835	1.53846	5.5	0.64557	0.194805	0.933333	0.764706	0.805556
01.10.2018	Lubawka 1 (L1)	8.57143	5.49451	4.3956	3.07692	4.17582	8.57143	1.64835	1.64835	5.6	0.641026	0.192308	1	0.8	0.736842
01.10.2018	Lubawka 1 (L1)	8.13187	5.05495	3.84615	2.74725	3.95604	8.13187	1.42857	1.42857	5.5	0.621622	0.175676	1	0.76087	0.694444
01.10.2018	Lubawka 1 (L1)	7.91209	4.94505	3.84615	2.74725	3.84615	7.69231	1.42857	1.42857	5.3	0.625	0.185714	1	0.777778	0.714286
01.10.2018	Lubawka 1 (L1)	7.91209	5.49451	4.28571	2.63736	3.73626	7.8022	1.42857	1.42857	5.6	0.694444	0.183099	1	0.78	0.705882
01.10.2018	Lubawka 1 (L1)	8.24176	4.94505	3.84615	2.96703	3.62637	8.24176	1.97802	1.64835	5.7	0.6	0.24	0.833333	0.777778	0.818182
01.10.2018	Lubawka 1 (L1)	8.79121	5.05495	4.06593	3.07692	4.17582	8.68132	1.86813	1.64835	5.6	0.575	0.21519	0.882353	0.804348	0.736842
01.10.2018	Lubawka 1 (L1)	8.24176	4.72527	3.95604	2.85714	3.73626	8.02198	1.75824	1.64835	5.5	0.573333	0.219178	0.9375	0.837209	0.764706
01.10.2018	Lubawka 1 (L1)	8.24176	5.6044	4.28571	2.63736	3.84615	8.24176	1.97802	1.64835	5.6	0.68	0.24	0.833333	0.764706	0.685714
01.10.2018	Lubawka 1 (L1)	8.02198	4.72527	3.95604	2.85714	3.62637	8.02198	1.42857	1.31868	5.1	0.589041	0.178082	0.923077	0.837209	0.787879
01.10.2018	Lubawka 1 (L1)	7.25275	4.28571	3.51648	2.63736	3.40659	7.14286	1.42857	1.20879	5.2	0.590909	0.2	0.846154	0.820513	0.774194
01.10.2018	Lubawka 1 (L1)	7.69231	4.61538	3.73626	2.74725	3.84615	7.69231	1.53846	1.42857	5.4	0.6	0.2	0.928571	0.809524	0.714286
01.10.2018	Lubawka 1 (L1)	7.69231	5.05495	3.95604	2.96703	3.73626	7.58242	1.42857	1.0989	5.4	0.657143	0.188406	0.769231	0.782609	0.794118
01.10.2018	Lubawka 1 (L1)	7.8022	4.28571	3.51648	2.41758	3.62637	7.69231	1.53846	1.31868	5.25	0.549296	0.2	0.857143	0.820513	0.666667
01.10.2018	Lubawka 1 (L1)	7.91209	5.05495	4.06593	2.63736	3.84615	7.8022	1.64835	1.42857	5.4	0.638889	0.211268	0.866667	0.804348	0.685714
01.10.2018	Lubawka 1 (L1)	7.58242	4.3956	3.51648	2.63736	3.18681	7.36264	1.53846	1.42857	5.1	0.57971	0.208955	0.928571	0.8	0.827586
01.10.2018	Lubawka 1 (L1)	7.14286	4.3956	3.51648	2.52747	3.18681	7.03297	1.64835	1.31868	5	0.615385	0.234375	0.8	0.8	0.793103
01.10.2018	Lubawka 1 (L1)	7.25275	4.83516	3.62637	2.30769	3.40659	7.14286	1.42857	1.31868	5.5	0.666667	0.2	0.923077	0.75	0.677419
01.10.2018	Lubawka 1 (L1)	7.58242	4.61538	3.51648	2.52747	3.51648	7.36264	1.53846	1.42857	5.6	0.608696	0.208955	0.928571	0.761905	0.71875
01.10.2018	Lubawka 1 (L1)	7.47253	4.72527	3.73626	2.52747	3.2967	7.47253	1.42857	1.31868	5.2	0.632353	0.191176	0.923077	0.790698	0.766667
01.10.2018	Lubawka 1 (L1)	6.92308	4.17582	3.51648	2.63736	3.84615	6.92308	1.20879	1.0989	5	0.603175	0.174603	0.909091	0.842105	0.685714
01.10.2018	Lubawka 1 (L1)	7.47253	4.83516	4.06593	3.2967	3.51648	7.36264	1.53846	1.31868	5.25	0.647059	0.208955	0.857143	0.840909	0.9375
01.10.2018	Lubawka 1 (L1)	6.92308	4.72527	3.73626	2.63736	3.40659	6.92308	1.31868	1.20879	5.4	0.68254	0.190476	0.916667	0.790698	0.774194
01.10.2018	Lubawka 1 (L1)	7.14286	4.3956	3.62637	2.85714	3.40659	7.14286	1.42857	1.20879	5	0.615385	0.2	0.846154	0.825	0.83871
29.09.2019	Lubawka 1 (L1)	6.92308	3.84615	3.2967	2.41758	3.18681	6.81319	1.31868	1.20879	5.2	0.555556	0.193548	0.916667	0.857143	0.758621
29.09.2019	Lubawka 1 (L1)	7.14286	4.50549	3.73626	2.63736	3.51648	7.14286	1.20879	1.0989	5.2	0.630769	0.169231	0.909091	0.829268	0.75
29.09.2019	Lubawka 1 (L1)	7.91209	5.27473	4.06593	2.74725	4.06593	7.91209	1.31868	1.0989	5.3	0.666667	0.166667	0.833333	0.770833	0.675676
29.09.2019	Lubawka 1 (L1)	8.02198	4.72527	3.95604	2.41758	3.73626	7.91209	1.42857	1.42857	5.5	0.589041	0.180556	1	0.837209	0.647059
29.09.2019	Lubawka 1 (L1)	8.24176	4.61538	3.84615	2.52747	3.73626	8.13187	1.64835	1.53846	5.25	0.56	0.202703	0.933333	0.833333	0.676471
29.09.2019	Lubawka 1 (L1)	8.35165	5.16484	4.17582	2.85714	3.95604	8.24176	1.64835	1.53846	5.75	0.618421	0.2	0.933333	0.808511	0.722222
29.09.2019	Lubawka 1 (L1)	8.02198	4.28571	3.51648	2.41758	3.2967	7.91209	2.08791	1.86813	5.4	0.534247	0.263889	0.894737	0.820513	0.733333
29.09.2019	Lubawka 1 (L1)	7.03297	4.61538	3.73626	2.41758	3.18681	6.92308	1.42857	1.42857	5.5	0.65625	0.206349	1	0.809524	0.758621
29.09.2019	Lubawka 1 (L1)	7.58242	4.61538	3.95604	2.74725	3.51648	7.36264	1.64835	1.53846	5.2	0.608696	0.223881	0.933333	0.857143	0.78125
29.09.2019	Lubawka 1 (L1)	7.14286	4.28571	3.73626	2.41758	3.51648	7.36264	1.42857	1.20879	5.25	0.6	0.19403	0.846154	0.871795	0.6875
29.09.2019	Lubawka 1 (L1)	7.69231	4.72527	3.73626	2.52747	3.2967	7.58242	1.64835	1.64835	5.3	0.614286	0.217391	1	0.790698	0.766667
29.09.2019	Lubawka 1 (L1)	7.91209	5.05495	4.17582	3.07692	3.51648	7.91209	1.42857	1.42857	5.5	0.638889	0.180556	1	0.826087	0.875
29.09.2019	Lubawka 1 (L1)	8.24176	4.94505	4.06593	2.96703	3.95604	8.13187	1.64835	1.64835	5.5	0.6	0.202703	1	0.822222	0.75
29.09.2019	Lubawka 1 (L1)	8.46154	4.83516	3.95604	2.85714	3.51648	8.13187	1.75824	1.64835	5.4	0.571429	0.216216	0.9375	0.818182	0.8125
29.09.2019	Lubawka 1 (L1)	7.58242	4.61538	3.73626	2.52747	3.51648	7.58242	1.75824	1.53846	5	0.608696	0.231884	0.875	0.809524	0.71875
29.09.2019	Lubawka 1 (L1)	6.92308	4.17582	3.40659	2.41758	3.18681	6.7033	1.31868	1.20879	5	0.603175	0.196721	0.916667	0.815789	0.758621
29.09.2019	Lubawka 1 (L1)	7.8022	4.94505	3.95604	2.74725	3.40659	7.69231	1.64835	1.64835	5.5	0.633803	0.214286	1	0.8	0.806452
29.09.2019	Lubawka 1 (L1)	8.02198	4.3956	3.62637	2.63736	3.40659	7.8022	1.64835	1.53846	5	0.547945	0.211268	0.933333	0.825	0.774194
29.09.2019	Lubawka 1 (L1)	7.36264	4.83516	3.73626	2.52747	3.2967	7.36264	1.42857	1.20879	5.2	0.656716	0.19403	0.846154	0.772727	0.766667
29.09.2019	Lubawka 1 (L1)	6.7033	4.3956	3.51648	2.41758	3.07692	6.7033	1.20879	0.989011	5	0.655738	0.180328	0.818182	0.8	0.785714
01.10.2016	Lubawka 2 (L2)	8.13187	4.72527	3.95604	3.07692	3.51648	7.91209	1.53846	1.31868	5.4	0.581081	0.194444	0.857143	0.837209	0.875
01.10.2016	Lubawka 2 (L2)	7.91209	4.94505	4.17582	3.07692	3.62637	7.69231	1.31868	1.20879	5.4	0.625	0.171429	0.916667	0.844444	0.848485
01.10.2016	Lubawka 2 (L2)	7.91209	5.05495	4.06593	2.96703	3.51648	7.91209	1.42857	1.31868	5.25	0.638889	0.180556	0.923077	0.804348	0.84375
01.10.2016	Lubawka 2 (L2)	7.91209	4.72527	4.17582	3.51648	3.62637	7.8022	1.31868	1.20879	5	0.597222	0.169014	0.916667	0.883721	0.969697
01.10.2016	Lubawka 2 (L2)	8.57143	5.05495	4.28571	3.2967	4.06593	8.46154	1.42857	1.31868	5.5	0.589744	0.168831	0.923077	0.847826	0.810811
01.10.2016	Lubawka 2 (L2)	8.35165	4.72527	4.06593	3.2967	4.3956	8.35165	1.42857	1.20879	5.4	0.565789	0.171053	0.846154	0.860465	0.75
01.10.2016	Lubawka 2 (L2)	7.8022	4.94505	4.17582	3.2967	3.62637	7.58242	1.31868	1.20879	5.3	0.633803	0.173913	0.916667	0.844444	0.909091
01.10.2016	Lubawka 2 (L2)	8.02198	4.3956	3.95604	2.96703	3.2967	7.8022	1.75824	1.53846	5.2	0.547945	0.225352	0.875	0.9	0.9
01.10.2016	Lubawka 2 (L2)	7.36264	4.50549	4.17582	2.52747	3.2967	7.36264	1.53846	1.42857	5.25	0.61194	0.208955	0.928571	0.926829	0.766667
01.10.2016	Lubawka 2 (L2)	7.69231	5.16484	4.17582	2.96703	3.73626	7.69231	1.20879	1.0989	5.75	0.671429	0.157143	0.909091	0.808511	0.794118
01.10.2016	Lubawka 2 (L2)	8.13187	4.94505	4.28571	3.18681	3.62637	7.91209	1.42857	1.42857	5.5	0.608108	0.180556	1	0.866667	0.878788
01.10.2016	Lubawka 2 (L2)	7.69231	4.61538	3.95604	2.96703	3.40659	7.58242	1.53846	1.42857	5.25	0.6	0.202899	0.928571	0.857143	0.870968
01.10.2016	Lubawka 2 (L2)	7.36264	4.72527	3.73626	2.74725	3.2967	7.36264	1.31868	1.20879	5.4	0.641791	0.179104	0.916667	0.790698	0.833333
01.10.2016	Lubawka 2 (L2)	7.36264	4.28571	3.62637	2.41758	3.2967	7.25275	1.42857	1.42857	5.5	0.58209	0.19697	1	0.846154	0.733333
01.10.2016	Lubawka 2 (L2)	7.36264	4.94505	4.06593	2.96703	3.51648	7.36264	1.20879	1.0989	5.5	0.671642	0.164179	0.909091	0.822222	0.84375
01.10.2016	Lubawka 2 (L2)	7.25275	4.61538	3.95604	2.96703	3.18681	7.14286	1.0989	1.0989	5.2	0.636364	0.153846	1	0.857143	0.931034
01.10.2016	Lubawka 2 (L2)	7.91209	4.94505	4.06593	2.96703	3.73626	7.8022	1.42857	1.20879	5.3	0.625	0.183099	0.846154	0.822222	0.794118
01.10.2016	Lubawka 2 (L2)	7.36264	4.61538	3.95604	3.07692	3.2967	7.25275	1.42857	1.20879	5.25	0.626866	0.19697	0.846154	0.857143	0.933333
01.10.2016	Lubawka 2 (L2)	7.36264	4.28571	3.62637	2.74725	3.2967	7.14286	1.42857	1.20879	5	0.58209	0.2	0.846154	0.846154	0.833333
01.10.2016	Lubawka 2 (L2)	7.47253	4.83516	3.84615	2.74725	3.40659	7.36264	1.42857	1.31868	5.6	0.647059	0.19403	0.923077	0.795455	0.806452
01.10.2016	Lubawka 2 (L2)	7.14286	4.83516	3.95604	2.96703	3.51648	7.14286	1.31868	1.20879	5.3	0.676923	0.184615	0.916667	0.818182	0.84375
01.10.2016	Lubawka 2 (L2)	7.25275	4.72527	3.84615	2.96703	3.2967	7.25275	1.20879	1.0989	5.4	0.651515	0.166667	0.909091	0.813953	0.9
07.10.2017	Lubawka 2 (L2)	8.02198	4.72527	3.84615	2.63736	3.51648	7.91209	1.42857	1.42857	5.4	0.589041	0.180556	1	0.813953	0.75
07.10.2017	Lubawka 2 (L2)	8.46154	6.04396	4.72527	2.96703	4.06593	8.46154	1.42857	1.42857	5.75	0.714286	0.168831	1	0.781818	0.72973
07.10.2017	Lubawka 2 (L2)	8.9011	5.82418	4.61538	3.07692	4.06593	8.79121	1.97802	1.64835	5.8	0.654321	0.225	0.833333	0.792453	0.756757
07.10.2017	Lubawka 2 (L2)	8.79121	4.72527	4.06593	2.96703	4.17582	8.79121	1.75824	1.53846	5.5	0.5375	0.2	0.875	0.860465	0.710526
07.10.2017	Lubawka 2 (L2)	8.24176	4.72527	4.06593	2.74725	3.73626	8.02198	1.53846	1.53846	5.5	0.573333	0.191781	1	0.860465	0.735294
07.10.2017	Lubawka 2 (L2)	8.13187	4.83516	3.95604	2.85714	3.84615	8.02198	1.42857	1.20879	5.3	0.594595	0.178082	0.846154	0.818182	0.742857
07.10.2017	Lubawka 2 (L2)	8.02198	4.61538	4.17582	2.96703	3.62637	8.02198	1.42857	1.42857	5.5	0.575342	0.178082	1	0.904762	0.818182
07.10.2017	Lubawka 2 (L2)	7.91209	4.72527	4.17582	2.96703	3.73626	7.91209	1.42857	1.42857	5.4	0.597222	0.180556	1	0.883721	0.794118
07.10.2017	Lubawka 2 (L2)	7.69231	5.16484	4.06593	2.96703	3.84615	7.69231	1.20879	1.0989	5.5	0.671429	0.157143	0.909091	0.787234	0.771429
07.10.2017	Lubawka 2 (L2)	8.02198	5.05495	3.95604	2.63736	3.73626	7.91209	1.53846	1.31868	5.5	0.630137	0.194444	0.857143	0.782609	0.705882
07.10.2017	Lubawka 2 (L2)	7.47253	5.05495	4.06593	2.63736	3.51648	7.36264	1.20879	1.20879	5.4	0.676471	0.164179	1	0.804348	0.75
07.10.2017	Lubawka 2 (L2)	7.03297	4.94505	3.84615	2.74725	3.73626	7.25275	1.31868	1.20879	5.5	0.703125	0.181818	0.916667	0.777778	0.735294
07.10.2017	Lubawka 2 (L2)	8.13187	4.50549	3.84615	2.96703	3.73626	8.02198	1.86813	1.53846	5.25	0.554054	0.232877	0.823529	0.853659	0.794118
07.10.2017	Lubawka 2 (L2)	7.58242	4.94505	4.17582	2.74725	3.62637	7.36264	1.31868	1.31868	5.4	0.652174	0.179104	1	0.844444	0.757576
07.10.2017	Lubawka 2 (L2)	7.69231	4.94505	3.84615	2.96703	3.51648	7.69231	1.31868	1.20879	5.5	0.642857	0.171429	0.916667	0.777778	0.84375
07.10.2017	Lubawka 2 (L2)	7.8022	4.28571	3.62637	2.85714	3.62637	7.91209	1.97802	1.53846	5	0.549296	0.25	0.777778	0.846154	0.787879
07.10.2017	Lubawka 2 (L2)	7.8022	4.94505	4.17582	2.85714	3.62637	7.69231	1.64835	1.53846	5.25	0.633803	0.214286	0.933333	0.844444	0.787879
07.10.2017	Lubawka 2 (L2)	7.69231	4.50549	3.73626	2.74725	3.62637	7.58242	1.53846	1.31868	5.3	0.585714	0.202899	0.857143	0.829268	0.757576
07.10.2017	Lubawka 2 (L2)	7.36264	4.3956	3.62637	2.74725	3.2967	7.14286	1.20879	1.20879	5.25	0.597015	0.169231	1	0.825	0.833333
07.10.2017	Lubawka 2 (L2)	7.14286	4.94505	3.84615	2.63736	3.2967	6.92308	0.989011	0.989011	5.4	0.692308	0.142857	1	0.777778	0.8
07.10.2017	Lubawka 2 (L2)	7.25275	4.50549	3.84615	2.85714	3.51648	7.36264	1.20879	1.20879	5.3	0.621212	0.164179	1	0.853659	0.8125
07.10.2017	Lubawka 2 (L2)	8.02198	4.3956	3.51648	2.63736	3.51648	7.91209	1.75824	1.42857	5	0.547945	0.222222	0.8125	0.8	0.75
07.10.2017	Lubawka 2 (L2)	7.47253	4.50549	3.62637	2.63736	3.51648	7.47253	1.31868	1.20879	5	0.602941	0.176471	0.916667	0.804878	0.75
07.10.2017	Lubawka 2 (L2)	7.69231	4.61538	3.84615	2.85714	3.40659	7.47253	1.42857	1.31868	5.7	0.6	0.191176	0.923077	0.833333	0.83871
07.10.2017	Lubawka 2 (L2)	7.8022	4.83516	4.06593	2.74725	3.73626	7.69231	1.42857	1.42857	5.5	0.619718	0.185714	1	0.840909	0.735294
07.10.2017	Lubawka 2 (L2)	6.92308	4.3956	3.51648	2.41758	3.18681	6.92308	1.31868	1.20879	5.3	0.634921	0.190476	0.916667	0.8	0.758621
07.10.2017	Lubawka 2 (L2)	7.36264	4.28571	3.73626	2.74725	3.62637	7.36264	1.31868	1.0989	5	0.58209	0.179104	0.833333	0.871795	0.757576
07.10.2017	Lubawka 2 (L2)	6.7033	4.06593	3.2967	2.30769	3.07692	6.48352	1.0989	0.989011	5	0.606557	0.169492	0.9	0.810811	0.75
07.10.2017	Lubawka 2 (L2)	6.81319	4.17582	3.2967	2.08791	3.07692	6.59341	1.31868	1.0989	5	0.612903	0.2	0.833333	0.789474	0.678571
07.10.2017	Lubawka 2 (L2)	8.02198	4.61538	3.95604	3.07692	3.62637	7.8022	1.75824	1.42857	5.2	0.575342	0.225352	0.8125	0.857143	0.848485
07.10.2017	Lubawka 2 (L2)	8.02198	4.72527	3.73626	2.63736	3.62637	7.69231	1.42857	1.20879	5.25	0.589041	0.185714	0.846154	0.790698	0.727273
01.10.2018	Lubawka 2 (L2)	7.91209	4.3956	3.51648	2.74725	3.73626	7.8022	1.75824	1.53846	5.4	0.555556	0.225352	0.875	0.8	0.735294
01.10.2018	Lubawka 2 (L2)	7.47253	4.28571	3.40659	2.85714	3.51648	7.47253	1.42857	1.31868	4.9	0.573529	0.191176	0.923077	0.794872	0.8125
01.10.2018	Lubawka 2 (L2)	8.46154	5.38462	4.06593	3.07692	3.95604	8.24176	1.86813	1.42857	5.5	0.636364	0.226667	0.764706	0.755102	0.777778
01.10.2018	Lubawka 2 (L2)	8.02198	4.83516	4.06593	2.96703	3.84615	7.91209	1.42857	1.0989	5.3	0.60274	0.180556	0.769231	0.840909	0.771429
01.10.2018	Lubawka 2 (L2)	8.13187	4.94505	3.73626	2.85714	3.84615	8.13187	1.64835	1.31868	5.5	0.608108	0.202703	0.8	0.755556	0.742857
01.10.2018	Lubawka 2 (L2)	7.58242	4.61538	3.84615	2.85714	3.84615	7.58242	1.42857	1.20879	5.25	0.608696	0.188406	0.846154	0.833333	0.742857
01.10.2018	Lubawka 2 (L2)	7.69231	4.72527	3.84615	2.52747	3.51648	7.69231	1.53846	1.31868	5.4	0.614286	0.2	0.857143	0.813953	0.71875
01.10.2018	Lubawka 2 (L2)	7.8022	4.50549	3.62637	2.52747	3.62637	7.91209	1.86813	1.53846	5.5	0.577465	0.236111	0.823529	0.804878	0.69697
01.10.2018	Lubawka 2 (L2)	7.36264	4.3956	3.51648	2.41758	3.18681	7.47253	1.64835	1.42857	5.2	0.597015	0.220588	0.866667	0.8	0.758621
01.10.2018	Lubawka 2 (L2)	7.8022	4.94505	3.95604	2.63736	3.40659	7.69231	1.64835	1.53846	5.2	0.633803	0.214286	0.933333	0.8	0.774194
01.10.2018	Lubawka 2 (L2)	7.91209	5.16484	4.06593	2.63736	3.95604	7.8022	1.20879	1.0989	5.3	0.652778	0.15493	0.909091	0.787234	0.666667
01.10.2018	Lubawka 2 (L2)	6.92308	4.61538	3.51648	2.52747	3.18681	6.92308	1.31868	1.31868	5.5	0.666667	0.190476	1	0.761905	0.793103
01.10.2018	Lubawka 2 (L2)	7.14286	4.50549	3.51648	2.52747	3.18681	7.03297	1.53846	1.31868	5.2	0.630769	0.21875	0.857143	0.780488	0.793103
01.10.2018	Lubawka 2 (L2)	7.8022	4.50549	3.62637	2.63736	3.73626	7.8022	1.53846	1.42857	5.5	0.577465	0.197183	0.928571	0.804878	0.705882
01.10.2018	Lubawka 2 (L2)	7.14286	4.61538	3.51648	2.30769	3.40659	7.14286	1.31868	1.20879	5.2	0.646154	0.184615	0.916667	0.761905	0.677419
01.10.2018	Lubawka 2 (L2)	6.7033	4.06593	3.40659	2.41758	3.07692	6.59341	1.31868	1.20879	5.2	0.606557	0.2	0.916667	0.837838	0.785714
01.10.2018	Lubawka 2 (L2)	7.25275	4.17582	3.40659	2.52747	3.18681	7.25275	1.64835	1.42857	5.2	0.575758	0.227273	0.866667	0.815789	0.793103
01.10.2018	Lubawka 2 (L2)	7.14286	4.3956	3.51648	2.74725	3.51648	7.14286	1.31868	1.0989	5	0.615385	0.184615	0.833333	0.8	0.78125
01.10.2018	Lubawka 2 (L2)	6.7033	4.06593	3.40659	2.41758	3.18681	6.7033	1.0989	0.989011	5.1	0.606557	0.163934	0.9	0.837838	0.758621
01.10.2018	Lubawka 2 (L2)	6.92308	4.3956	3.62637	2.63736	3.2967	6.92308	1.31868	1.20879	5	0.634921	0.190476	0.916667	0.825	0.8
01.10.2018	Lubawka 2 (L2)	8.9011	5.71429	4.83516	3.07692	4.17582	8.9011	1.75824	1.64835	5.5	0.641975	0.197531	0.9375	0.846154	0.736842
01.10.2018	Lubawka 2 (L2)	6.59341	4.06593	3.2967	2.63736	2.96703	6.48352	1.31868	1.0989	5.1	0.616667	0.20339	0.833333	0.810811	0.888889
01.10.2018	Lubawka 2 (L2)	6.26374	4.06593	3.40659	2.63736	3.2967	5.93407	1.20879	1.0989	5	0.649123	0.203704	0.909091	0.837838	0.8
29.09.2019	Lubawka 2 (L2)	7.8022	4.61538	3.62637	2.74725	3.51648	7.69231	1.64835	1.42857	5.25	0.591549	0.214286	0.866667	0.785714	0.78125
29.09.2019	Lubawka 2 (L2)	7.69231	4.61538	3.73626	2.63736	3.51648	7.69231	1.64835	1.53846	5.4	0.6	0.214286	0.933333	0.809524	0.75
29.09.2019	Lubawka 2 (L2)	7.69231	4.94505	3.95604	2.52747	3.2967	7.58242	1.64835	1.53846	5.5	0.642857	0.217391	0.933333	0.8	0.766667
29.09.2019	Lubawka 2 (L2)	7.58242	4.61538	3.62637	2.41758	3.51648	7.47253	1.31868	1.31868	5.3	0.608696	0.176471	1	0.785714	0.6875
29.09.2019	Lubawka 2 (L2)	7.69231	4.83516	3.95604	2.41758	3.51648	7.58242	1.64835	1.53846	5.6	0.628571	0.217391	0.933333	0.818182	0.6875
29.09.2019	Lubawka 2 (L2)	7.91209	4.61538	3.84615	2.74725	3.40659	7.91209	1.53846	1.42857	5.2	0.583333	0.194444	0.928571	0.833333	0.806452
29.09.2019	Lubawka 2 (L2)	7.58242	4.61538	3.95604	2.63736	3.51648	7.47253	1.42857	1.31868	5.25	0.608696	0.191176	0.923077	0.857143	0.75
29.09.2019	Lubawka 2 (L2)	7.47253	4.50549	3.51648	2.30769	3.40659	7.36264	1.53846	1.42857	5.5	0.602941	0.208955	0.928571	0.780488	0.677419
29.09.2019	Lubawka 2 (L2)	7.36264	4.61538	3.62637	2.74725	3.40659	7.14286	1.53846	1.20879	5.5	0.626866	0.215385	0.785714	0.785714	0.806452
29.09.2019	Lubawka 2 (L2)	7.47253	4.61538	3.73626	2.63736	3.73626	7.25275	1.31868	1.31868	5.1	0.617647	0.181818	1	0.809524	0.705882
29.09.2019	Lubawka 2 (L2)	7.14286	4.3956	3.51648	2.63736	3.2967	7.14286	1.53846	1.31868	5.1	0.615385	0.215385	0.857143	0.8	0.8
29.09.2019	Lubawka 2 (L2)	7.14286	4.17582	3.40659	2.52747	3.51648	7.25275	1.42857	1.31868	5	0.584615	0.19697	0.923077	0.815789	0.71875
29.09.2019	Lubawka 2 (L2)	6.59341	4.06593	3.2967	2.52747	3.07692	6.81319	1.42857	1.20879	5	0.616667	0.209677	0.846154	0.810811	0.821429
29.09.2019	Lubawka 2 (L2)	7.47253	4.06593	3.51648	2.85714	3.07692	7.47253	1.42857	1.42857	5.3	0.544118	0.191176	1	0.864865	0.928571
29.09.2019	Lubawka 2 (L2)	7.47253	4.61538	3.62637	2.63736	3.40659	7.36264	1.53846	1.42857	5.3	0.617647	0.208955	0.928571	0.785714	0.774194
29.09.2019	Lubawka 2 (L2)	7.47253	4.3956	3.73626	2.52747	3.18681	7.47253	1.75824	1.53846	5.2	0.588235	0.235294	0.875	0.85	0.793103
29.09.2019	Lubawka 2 (L2)	6.59341	4.17582	3.2967	2.30769	2.96703	6.59341	1.31868	1.31868	5.1	0.633333	0.2	1	0.789474	0.777778
29.09.2019	Lubawka 2 (L2)	7.25275	4.61538	3.51648	2.63736	3.51648	7.25275	1.31868	1.20879	5.2	0.636364	0.181818	0.916667	0.761905	0.75
29.09.2019	Lubawka 2 (L2)	7.03297	4.17582	3.2967	2.41758	3.18681	7.03297	1.42857	1.31868	5.25	0.59375	0.203125	0.923077	0.789474	0.758621
29.09.2019	Lubawka 2 (L2)	7.69231	4.83516	3.84615	2.63736	3.40659	7.69231	1.53846	1.42857	5.5	0.628571	0.2	0.928571	0.795455	0.774194

[truncated: 1 more sheets: Tab_S11]
